# Supplementary material for: Population Dynamics in Italian Canids between the Late Pleistocene and Bronze Age
Source: Genes (Basel). 2020 Nov 26;11(12):1409. doi: 10.3390/genes11121409 (PMC7761486; doi:10.3390/genes11121409)
Supplement: Supplementary file 1 [file genes-11-01409-s001.zip]

Archive with 15 entries (12 files):
- Supplementary files/
- Supplementary files/.DS_Store
- __MACOSX/
- __MACOSX/Supplementary files/
- __MACOSX/Supplementary files/._.DS_Store
- Supplementary files/Fig.S2.pdf
- __MACOSX/Supplementary files/._Fig.S2.pdf
- Supplementary files/Fig.S3.pdf
- __MACOSX/Supplementary files/._Fig.S3.pdf
- Supplementary files/Figure S1.jpg
- __MACOSX/Supplementary files/._Figure S1.jpg
- Supplementary files/File S1.docx
- __MACOSX/Supplementary files/._File S1.docx
- Supplementary files/Table S1.xlsx
- __MACOSX/Supplementary files/._Table S1.xlsx
