# Supplementary material for: Population Dynamics in Italian Canids between the Late Pleistocene and Bronze Age
Source: Genes (Basel). 2020 Nov 26;11(12):1409. doi: 10.3390/genes11121409 (PMC7761486; doi:10.3390/genes11121409)
Supplement: Supplementary file 1 [file genes-11-01409-s001.zip › Supplementary files/Table S1.xlsx]

## Sheet: Ancient samples database 
Ancient samples database
SampleID	Age (BP)	Long.	Lat.	Accession	Country	Archaeological site	Source	Haplogroup*	Alignment		Chronological range for ggplot2 analysis
									57bp	360bp
CAF18.0066	23050- 21550	44.4428	11.3798	MW092063	Italy	Cava Filo	this study	2	✓
IPC1	≈4750-3600	43.9959	11.3798	MW092060	Italy	Iper-Coop, Riccione	this study	C	✓	✓	3000 - 5999
IPC6	≈4750-3600	43.9959	11.3798	MW092061	Italy	Iper-Coop, Riccione	this study	D	✓	✓	3001 - 5999
IPC8	≈4750-3600	43.9959	11.3798	MW092062	Italy	Iper-Coop, Riccione	this study	C	✓	✓	3002 - 5999
ORD3	≈3600-3290/80	44.3762	11.8193	MW092067	Italy	Via Ordiere, Solarolo	this study	A	✓		3003 - 5999
ORD7	≈3600-3120	44.3762	11.8193	MW092068	Italy	Via Ordiere, Solarolo	this study	C	✓		3004 - 5999
ORD14	≈3580-3380	44.3762	11.8193	MW092069	Italy	Via Ordiere, Solarolo	this study	A	✓		3005 - 5999
ORD20	≈3600-3290/80	44.3762	11.8193	MW092070	Italy	Via Ordiere, Solarolo	this study	A	✓		3006 - 5999
FA5	≈3290-3120	44.1362	12.2425	MW092064	Italy	Forro Annonario, Cesena	this study	A	✓		3007 - 5999
FA7	≈3290-3120	44.1362	12.2425	MW092065	Italy	Forro Annonario, Cesena	this study	A	✓		3008 - 5999
FA8	≈3290-3120	44.1362	12.2425	MW092066	Italy	Forro Annonario, Cesena	this study	C	✓		3009 - 5999
3150	14372–13759	41.6667	15.5667	MH376892	Italy	Grotta Paglicci	Boschin et al, 2020	C	✓	✓	9000 - 15000
OWW9	24700	44.4428	11.3798	MH085471	Italy	Cava Filo	Ciucani et al, 2019	2	✓	✓	15000 <
OWW8	23940	44.4428	11.3798	MH085470	Italy	Cava Filo	Ciucani et al, 2019	2	✓		15000 <
OWW11	23940	44.4428	11.3798	MH085472	Italy	Cava Filo	Ciucani et al, 2019	2	✓		/
OWW13	23940	44.4428	11.3798	MH085474	Italy	Cava Filo	Ciucani et al, 2019	2	✓		/
OWW15	23940	44.4428	11.3798	MH085475	Italy	Cava Filo	Ciucani et al, 2019	2	✓		/
OWW4	22285-17869	44.4428	11.3798	MH593822	Italy	Cava Filo	Ciucani et al, 2019	A	✓		/
OWW12	17550	44.4428	11.3798	MH085473	Italy	Cava Filo	Ciucani et al, 2019	2	✓		/
OWW16	17550	44.4428	11.3798	MH085476	Italy	Cava Filo	Ciucani et al, 2019	2	✓		/
OWW17	3250	44.3278	11.4056	MH085477	Italy	Monterenzio Vecchio	Ciucani et al, 2019	2	✓		/
OWW18	3250	44.3278	11.4056	MH085478	Italy	Monterenzio Vecchio	Ciucani et al, 2019	1	✓		/
OWW19	890	45.1304	9.99333	MH085479	Italy	Po River	Ciucani et al, 2019	2	✓		/
PIC1	14670± 130	41.9283	12.1785	AY741666	Italy	Palidoro	Verginelli et al 2005	C	✓		9000 - 15000
PIC2	9860± 50	40.0162	18.4333	AY741667	Italy	Romanelli Cave	Verginelli et al 2005	B	✓		9000 - 15000
PIC3	9670± 40	40.0162	18.4333	AY741668	Italy	Romanelli Cave	Verginelli et al 2005	A	✓		9000 - 15000
PIC4	3040± 40	41.7442	13.1637	AY741669	Italy	Casa del Dolce	Verginelli et al 2005	C	✓		3000 - 5999
PIC5	4110± 40	42.2166	12.0956	AY741670	Italy	Vejano	Verginelli et al 2005	A	✓		3000 - 5999
aEurA01	6315	46.2109	18.7023	dryad.8gp06	Hungary	Alsónyek-Bátaszék	Frantz et al, 2016	C	✓		6000 - 8999
aEurA02	6315	46.2109	18.7023	dryad.8gp06	Hungary	Alsónyek-Bátaszék	Frantz et al, 2016	C	✓		6000 - 8999
aEurA03	6315	46.2109	18.7023	dryad.8gp06	Hungary	Alsónyek-Bátaszék	Frantz et al, 2016	D	✓		6000 - 8999
aEurA04	6315	46.2109	18.7023	dryad.8gp06	Hungary	Alsónyek-Bátaszék	Frantz et al, 2016	C	✓		6000 - 8999
aEurA05	6315	46.2109	18.7023	dryad.8gp06	Hungary	Alsónyek-Bátaszék	Frantz et al, 2016	A	✓		6000 - 8999
aEurA06	6315	46.2109	18.7023	dryad.8gp06	Hungary	Alsónyek-Bátaszék	Frantz et al, 2016	C	✓		6000 - 8999
aEurA07	6315	46.2109	18.7023	dryad.8gp06	Hungary	Alsónyek-Bátaszék	Frantz et al, 2016	C	✓		6000 - 8999
aEurA17	6315	46.2109	18.7023	dryad.8gp06	Hungary	Alsónyek-Bátaszék	Frantz et al, 2016	A/C	✓		6000 - 8999
aEurA18	6315	46.2109	18.7023	dryad.8gp06	Hungary	Alsónyek-Bátaszék	Frantz et al, 2016	C	✓		6000 - 8999
aEurA19	6315	46.2109	18.7023	dryad.8gp06	Hungary	Alsónyek-Bátaszék	Frantz et al, 2016	C	✓		6000 - 8999
Iri4000	4200	53.6996	-6.47412	dryad.8gp06	Ireland	Newgrange	Frantz et al, 2016	C	✓		3000 - 5999
LYEP46	≈80,886 ± 31.265	39.3603	9.3876	KY014651	Portugal	Furninha cave, Peniche	Pires et al, 2019	C	✓		/
LYEP68A	7680-7450	39.0272	8.7942	KY014676	Portugal	Cabeço da Amoreira	Pires et al, 2019	C	✓		6000 - 8999
LYEP74	7680-7020	38.3726	8.5111	KY014682	Portugal	Poças de São Bento	Pires et al, 2019	A	✓		6000 - 8999
LYEP68B	7915-7605	39.0272	8.7942	KY014677	Portugal	Cabeço da Amoreira	Pires et al, 2019	A	✓		6000 - 8999
LYEP75	7845-7625	39.0272	8.7942	KY014683	Portugal	Cabeço da Amoreira	Pires et al, 2019	A	✓		6000 - 8999
LYEP3	7965-7848	-8.817	37.083	KY014652	Portugal	Vale Boi	Pires et al, 2019	A	✓		6000 - 8999
SEP002	Late Mesolithic	NA	NA	KY014675	Portugal	Muge (Cabeço Amoreira), Salvaterra de Magos	Pires et al., 2019	A			6000 - 8999
LYEP27	≈4,085-3,856	38.9443	9.3321	KY014649	Portugal	Penedo do Lexim	Pires et al, 2019	NA	✓		/
LYEP44	≈14000	39.5487	8.9796	KY014650	Portugal	João Ramos cave, Alcobaça	Pires et al, 2019	A	✓		/
LYEP28	Late Neolithic	NA	NA	KY014667	Portugal	Belas Clube de Campo/Vale de Lobos	Pires et al, 2019	A			3000 - 5999
LYEP69	Late Antiquity	NA	NA	KY014678	Portugal	Torre Velha 3	Pires et al, 2019	A			< 2999
LYEP71	Late Antiquity	NA	NA	KY014679	Portugal	Torre Velha 3	Pires et al, 2019	A			< 2999
LYEP73	Late Antiquity	NA	NA	KY014681	Portugal	S. Romão do Sado, Concheiro Cabeço das Amoreiras	Pires et al, 2019	A			< 2999
LYEP50	Chalcolithic	NA	NA	KY014668	Spain	El Casetón de la Era, Valladolid	(Carbajo and Fernández-Rodríguez, 2016)	C			3000 - 5999
LYEP51	Chalcolithic	NA	NA	KY014669	Spain	El Casetón de la Era, Valladolid	(Carbajo and Fernández-Rodríguez, 2016)	C			3000 - 5999
LYEP53	Chalcolithic	NA	NA	KY014670	Spain	El Casetón de la Era, Valladolid	(Carbajo and Fernández-Rodríguez, 2016)	C			3000 - 5999
LYEP54	Chalcolithic	NA	NA	KY014671	Spain	El Casetón de la Era, Valladolid	(Carbajo and Fernández-Rodríguez, 2016)	C			3000 - 5999
LYEP5	Late Neolithic	NA	NA	KY014653	Portugal	Leceia	(Pires et al., 2001) and this study	A			3000 - 5999
LYEP7	Chalcolithic	NA	NA	KY014654	Portugal	Leceia	(Pires et al., 2001) and this study	A			3000 - 5999
LYEP8	Chalcolithic	NA	NA	KY014655	Portugal	Leceia	(Pires et al., 2001) and this study	C			3000 - 5999
LYEP9	Chalcolithic	NA	NA	KY014656	Portugal	Leceia	(Pires et al., 2001) and this study	A			3000 - 5999
LYEP11	Chalcolithic	NA	NA	KY014657	Portugal	Leceia	(Pires et al., 2001) and this study	A			3000 - 5999
LYEP12	Chalcolithic	NA	NA	KY014658	Portugal	Leceia	(Pires et al., 2001) and this study	A			3000 - 5999
LYEP13	Chalcolithic	NA	NA	KY014659	Portugal	Leceia	(Pires et al., 2001) and this study	C			3000 - 5999
LYEP14	Chalcolithic	NA	NA	KY014660	Portugal	Leceia	(Pires et al., 2001) and this study	C			3000 - 5999
LYEP15	Chalcolithic	NA	NA	KY014661	Portugal	Leceia	(Pires et al., 2001) and this study	C			3000 - 5999
LYEP16	Chalcolithic	NA	NA	KY014662	Portugal	Leceia	(Pires et al., 2001) and this study	A			3000 - 5999
LYEP17	Chalcolithic	NA	NA	KY014663	Portugal	Leceia	(Pires et al., 2001) and this study	A			3000 - 5999
LYEP20	Chalcolithic	NA	NA	KY014664	Portugal	Leceia	(Pires et al., 2001) and this study	C			3000 - 5999
LYEP22	Chalcolithic	NA	NA	KY014665	Portugal	Leceia	(Pires et al., 2001) and this study	A			3000 - 5999
LYEP23	Chalcolithic	NA	NA	KY014666	Portugal	Leceia	(Pires et al., 2001) and this study	C			3000 - 5999
LYEP72	Chalcolithic	NA	NA	KY014680	Portugal	Alto do Brinches	(Delicado et al., 2017)	A			3000 - 5999
LYEP60	Roman Imperial	NA	NA	KY014673	Portugal	Monte Molião	(Pires et al., 2017b)	A			< 2999
LYEP59	Roman Republic	NA	NA	KY014672	Portugal	Monte Molião	(Pires et al., 2017b)	A			< 2999
LYEP61	Roman Republic	NA	NA	KY014674	Portugal	Monte Molião	(Pires et al., 2017b)	A			< 2999
SEP013	Roman	NA	NA	KY014684	Spain	Lugo	(Pires et al., 2017b)	A			< 2999
SEP014	Roman	NA	NA	KY014685	Spain	Lugo	(Pires et al., 2017b)	A			< 2999
SEP015	Roman	NA	NA	KY014686	Spain	Lugo	(Pires et al., 2017b)	A			< 2999
SEP016	Roman	NA	NA	KY014687	Spain	Lugo	(Pires et al., 2017b)	A			< 2999
SEP017	Roman	NA	NA	KY014688	Spain	Lugo	(Pires et al., 2017b)	A			< 2999
SEP018	Roman	NA	NA	KY014689	Spain	Lugo	(Pires et al., 2017b)	A			< 2999
SEP019	Roman	NA	NA	KY014690	Spain	Lugo	(Pires et al., 2017b)	A			< 2999
SEP020	Roman	NA	NA	KY014691	Spain	Lugo	(Pires et al., 2017b)	D			< 2999
SEP021	Roman	NA	NA	KY014692	Spain	Lugo	(Pires et al., 2017b)	A			< 2999
SEP022	Roman	NA	NA	KY014693	Spain	Lugo	(Pires et al., 2017b)	D			< 2999
SEP023	Roman	NA	NA	KY014694	Spain	Lugo	(Pires et al., 2017b)	D			< 2999
CTC	≈5300-4500	NA	NA	-	Sweden	Korsnäs	Malmström et al, 2005; 2007;2008	C			3000 - 5999
Malm2	≈5300-4500	60.5893	15.7115	AY673649	Sweden	Korsnäs	Malmström et al, 2005; 2007;2008	C	✓
Malm3	≈5300-4500	60.5893	15.7115	AY673650	Sweden	Korsnäs	Malmström et al, 2005; 2007;2008	A	✓		3000 - 5999
Malm4	≈5300-4500	60.5893	15.7115	AY673651	Sweden	Korsnäs	Malmström et al, 2005; 2007;2008	A	✓		3000 - 5999
Malm12	≈5300-4500	58.4108	15.6214	AY673655	Sweden	Bergsgraven, Linköping	Malmström et al, 2005; 2007;2008	C	✓		3000 - 5999
Malm13	≈5300-4500	57.2811	18.1691	AY673656	Sweden	Ajvide	Malmström et al, 2005; 2007;2008	C	✓		3000 - 5999
Malm15	≈5300-4500	57.2811	18.1691	AY673657	Sweden	Ajvide	Malmström et al, 2005; 2007;2008	C	✓		3000 - 5999
Malm16	≈5300-4500	57.2811	18.1691	AY673658	Sweden	Ajvide	Malmström et al, 2005; 2007;2008	A	✓		3000 - 5999
Malm17	≈5300-4500	57.2811	18.1691	AY673659	Sweden	Ajvide	Malmström et al, 2005; 2007;2008	C	✓		3000 - 5999
Malm18	≈5300-4500	57.2811	18.1691	AY673660	Sweden	Ajvide	Malmström et al, 2005; 2007;2008	C	✓		3000 - 5999
Malm19	≈5300-4500	57.2811	18.1691	AY673661	Sweden	Ajvide	Malmström et al, 2005; 2007;2008	C	✓		3000 - 5999
Malm21	≈5300-4500	57.2811	18.1691	AY673663	Sweden	Ajvide	Malmström et al, 2005; 2007;2008	C	✓		3000 - 5999
Malm22	≈5300-4500	57.2811	18.1691	AY673664	Sweden	Ajvide	Malmström et al, 2005; 2007;2008	C	✓		3000 - 5999
Malm23	≈5300-4500	57.2811	18.1691	AY673665	Sweden	Ajvide	Malmström et al, 2005; 2007;2008	C	✓		3000 - 5999
Malm25	≈5300-4500	57.2811	18.1691	AY673667	Sweden	Ajvide	Malmström et al, 2005; 2007;2008	C	✓		3000 - 5999
Slat11	≈8500-7500	42.6829	24.5789	MH937186	Bulgaria	Slatina, Sofia district	Yankova et al, 2019	B	✓		6000 - 8999
Ohod19	≈8500-8000	43.3642	23.7144	MH937187	Bulgaria	Ohoden, Valoga	Yankova et al, 2019	A	✓		6000 - 8999
MPGra13	≈8500-7500	43.4834	23.4804	MH937188	Bulgaria	Gradeshniza, Malo pole	Yankova et al, 2019	A	✓		6000 - 8999
ToPro1	≈7200-6600	41.4046	23.3232	MH937189	Bulgaria	Topolnitsa, Promachon	Yankova et al, 2019	A	✓	✓	6000 - 8999
ToPro7	≈7200-6601	41.4046	23.3232	MH937190	Bulgaria	Topolnitsa, Promachon	Yankova et al, 2019	A	✓		6000 - 8999
OkGl10	≈6950-6500	42.8986	23.26	MH937192	Bulgaria	Okol‐Glava, Gniljane village, Sofia district	Yankova et al, 2019	A	✓	✓	6000 - 8999
SulPο9	≈6950-6500	43.3323	26.2595	MH937193	Bulgaria	Sultan (Nevski) Popovo	Yankova et al, 2019	A	✓		6000 - 8999
Burg22	≈6950-6500	42.5048	27.4626	MH937194	Bulgaria	Settlement mound Burgas	Yankova et al, 2019	Β	✓		6000 - 8999
Doln2	≈6500-6000	43.2141	27.9147	MH937195	Bulgaria	Dolnoslav, Varna	Yankova et al, 2019	Α	✓		6000 - 8999
Doln8	≈6500-6000	43.2141	27.9147	MH937197	Bulgaria	Dolnoslav, Varna	Yankova et al, 2019	Β	✓		6000 - 8999
Urdo14	≈6000-5000	42.235	27.775	MH937198	Bulgaria	Urdoviza, (Kiten)	Yankova et al, 2019	Α	✓		3000 - 5999
Bal16	≈6000-5000	44.1894	22.6482	MH937199	Bulgaria	Baley	Yankova et al, 2019	Α	✓		3000 - 5999
KpAn15	2000	41.7207	26.3178	MH937201	Bulgaria	Kapitan Andreevo	Yankova et al, 2019	Α	✓		< 2999
DyaNZ23	2000	42.4353	26.0179	MH937202	Bulgaria	Dyadovo village - Nova Zagora	Yankova et al, 2019	D	✓		< 2999
Char24	2000	42.5452	26.6206	MH937203	Bulgaria	Charda village, Yambol district	Yankova et al, 2019	B	✓		< 2999
TakY25	2000	42.4841	26.5035	MH937204	Bulgaria	Trakia motorway, Yambol district	Yankova et al, 2019	A	✓		< 2999
VTC1	5850	43.528	1.34542	EU287460	France	Villeneuve-Tolosane	Deguilloux et al., 2009	C	✓		3000 - 5999
VTC2	5850	43.528	1.34542	EU287461	France	Villeneuve-Tolosane	Deguilloux et al., 2009	C	✓		3000 - 5999
VTC3	5850	43.528	1.34542	EU287462	France	Villeneuve-Tolosane	Deguilloux et al., 2009	C	✓		3000 - 5999
aAm03	1400	20.0641	-99.3404	AY163888	Mexico	Tula (Hidalgo)	Leonard et al 2002	A			/
aAm04	1400	20.0641	-99.3404	AY163889	Mexico	Tula (Hidalgo)	Leonard et al 2002	B			/
aAm05	1400	20.0641	-99.3404	AY163890	Peru	Tula (Hidalgo)	Leonard et al 2002	A			/
aAm01	1300	19.6904	-98.8499	AY163886	Mexico	Teotihuacan	Leonard et al 2002	A			/
aAm25	1150	-16.4735	-68.8393	AY163878	Bolivia	NA	Leonard et al 2002	A			/
aAm27	1150	-16.4735	-68.8393	AY163880	Bolivia	NA	Leonard et al 2002	A			/
aAm28	1150	-16.4735	-68.8393	AY163881	Bolivia	NA	Leonard et al 2002	A			/
aAm29	1150	-16.4735	-68.8393	AY163882	Mexico	NA	Leonard et al 2002	A			/
aAm30	1000	-17.7114	-71.2516	AY163883	Peru	NA	Leonard et al 2002	A			/
aAm31	1000	-17.7114	-71.2516	AY163884	Peru	NA	Leonard et al 2002	A			/
aAm32	1000	-17.7114	-71.2516	AY163885	Cook Islands	NA	Leonard et al 2002	A			/
aAm02	800	19.5109	-98.9906	AY163887	Mexico	Texcoco	Leonard et al 2002	A			/
aAm06	495	64.8389	-147.716	pers. comm.	Alaska	Fairbanks area	Leonard et al 2002	A			/
aAm11	310	64.8389	-147.716	pers. comm.	Alaska	Fairbanks area	Leonard et al 2002	A			/
aAm10	275	64.8389	-147.716	pers. comm.	Alaska	Fairbanks area	Leonard et al 2002	A			/
aOcea32	3700	11.0236	106.376	dryad.8gp06	Vietnam	NA	Frantz et al., 2016	A	✓		/
aOcea33	3200	18.1531	121.645	dryad.8gp06	Vietnam	NA	Frantz et al. 2016	A	✓		/
HXH	7173-6990	~49.146944	~8.22	KX379529	Germany	Herxheim	Botigue et al 2017	C		✓	6000 - 8999
CTC	5750-5600	~49.019287	~10.759377	KX379528	Germany	Kirschbaumhöhle	Botigue et al 2017	C		✓	3000 - 5999
CGG12	55643.4	68.6306	159.135	MK936995	Russia/Siberia	Duvannyi Yar, Kolyma river downstream	Loog et al 2019	NA		✓	/
CGG13	48500	68.6306	159.135	MK936996	Russia/Siberia	Duvannyi Yar, Kolyma river downstream	Loog et al 2019	NA		✓	/
CGG14	32734	70.7237	135.415	MK936997	Russia/Siberia	Yana site, YMAM locality	Loog et al 2019	NA		✓	/
CGG15	32925.5	70.7237	135.415	MK936998	Russia/Siberia	Yana site, YMAM locality	Loog et al 2019	NA		✓	/
CGG16	818.5	70.7237	135.415	MK936999	Russia/Siberia	Yana site, SP locality	Loog et al 2019	NA		✓	/
CGG17	28519.5	70.7237	135.415	MK937000	Russia/Siberia	Yana site, YMAM locality	Loog et al 2019	NA		✓	/
CGG18	41738.5	70.7137	135.373	MK937001	Russia/Siberia	Yana site area, Upstream Point locality	Loog et al 2019	NA		✓	/
CGG19	19710	70.722	135.537	MK937002	Russia/Siberia	Mus-Khaya exposure	Loog et al 2019	NA		✓	/
CGG20	13660	71.5812	141.619	MK937003	Russia/Siberia	Nikita Lake site, Muksunuokha river	Loog et al 2019	NA		✓	/
CGG21	13974.5	70.5002	144.039	MK937004	Russia/Siberia	Berelekh geoarchaeological complex, Berelekh river	Loog et al 2019	NA		✓	/
CGG22	31377	70.7233	135.425	MK937005	Russia/Siberia	Yana site, Northern Point Locality	Loog et al 2019	NA		✓	/
CGG25	31423.5	70.7233	135.425	MK937008	Russia/Siberia	Yana site, Northern Point Locality	Loog et al 2019	NA		✓	/
CGG26	31351	70.7233	135.425	MK937009	Russia/Siberia	Yana site, Northern Point Locality	Loog et al 2019	NA		✓	/
CGG27	32844	70.7233	135.425	MK937010	Russia/Siberia	Yana site, Northern Point Locality	Loog et al 2019	NA		✓	/
CGG29	67239	68.9181	134.48	MK937012	Russia/Siberia	Bunge-Toll-1885 site, Yana river	Loog et al 2019	NA		✓	/
CGG31	826.5	73.96	140.795	MK937014	Russia/Siberia	Malyi Lyakhovsky Island	Loog et al 2019	NA		✓	/
CGG32	61110.9	68.8942	147.213	MK937015	Russia/Siberia	Tirektyakh	Loog et al 2019	NA		✓	/
CGG33	16863.5	67.6944	135.74	MK937016	Russia/Siberia	Ulakhan Sular	Loog et al 2019	NA		✓	/
TH10	20988.5	68.4884	-161.055	MK937018	Alaska	Eastern Beringia	Loog et al 2019	NA		✓	/
TH12	34048	49	89	MK937020	Russia	Razboinichya cave	Loog et al 2019	NA		✓	/
TH14	4802.37	50.5448	6.65893	MK937022	Germany	Kartstein cave	Loog et al 2019	NA		✓	/
TH15	14542.5	47.7453	8.69318	MK937023	Switzerland	Kesslerloch cave	Loog et al 2019	NA		✓	/
TH16	NA	NA	NA	MK937024	NA	NA	Loog et al 2019	NA		✓	/
TH17	NA	NA	NA	MK937025	NA	NA	Loog et al 2019	NA		✓	/
TH18	NA	NA	NA	MK937026	NA	NA	Loog et al 2019	NA		✓	/
TH19	NA	NA	NA	MK937027	NA	NA	Loog et al 2019	NA		✓	/
TH2	35769	50.4463	5.00975	MK937028	Belgium	Goyet	Loog et al 2019	NA		✓	/
TH3	28834.5	50.4463	5.00975	MK937029	Belgium	Goyet	Loog et al 2019	NA		✓	/
TH4	52153.7	58.1667	62.05	MK937030	Western Russia	Medvezya cave	Loog et al 2019	NA		✓	/
TH6	29272.4	51.4	39.0333	MK937032	Western Russia	Kostenki	Loog et al 2019	NA		✓	/
TH7	14968	47.7453	8.69318	MK937033	Switzerland	Kesslerloch cave	Loog et al 2019	NA		✓	/
TH8	27599.5	68.4884	-161.055	MK937034	Alaska	Eastern Beringia	Loog et al 2019	NA		✓	/
TU10	29957	46.0821	39.5138	MK937036	Armenia	Aghitu	Loog et al 2019	NA		✓	/
TU11	14130.5	8.59318	47.7453	MK937037	Switzerland	Kesslerloch cave	Loog et al 2019	NA		✓	/
TU13	14120	8.59318	47.7453	MK937039	Switzerland	Kesslerloch cave	Loog et al 2019	NA		✓	/
TU14	2861.5	14.6619	50.0407	MK937040	Czech Republic	Predmosti	Loog et al 2019	NA		✓	/
TU3	32723	50.2195	4.92335	MK937046	Belgium	Trou Magrite	Loog et al 2019	NA		✓	/
TU4	6160	51.715	4.66778	MK937047	Belgium	Trou de Frontal	Loog et al 2019	NA		✓	/
TU5	12837	50.85	4.35	MK937048	Belgium	Trou de l'Ours	Loog et al 2019	NA		✓	/
TU6	38481.5	50.4445	5.01298	MK937049	Belgium	Goyet, third cave	Loog et al 2019	NA		✓	/
TU7	46348.5	50.217	4.817	MK937050	Belgium	Caverne Marie-Jeanne	Loog et al 2019	NA		✓	/
TU8	7375.5	50.3516	4.84672	MK937051	Belgium	Trou de Praules	Loog et al 2019	NA		✓	/
TU9	31109.5	39.5138	46.0821	MK937052	Armenia	Aghitu	Loog et al 2019	NA		✓	/
SK1	34900.5	74	98	MK937053	Russia/Siberia	Taymyr	Skoglund.et.al.2015	NA		✓	/
Belgium 26,000	26000	50.133	5.783	KF661078	Belgium	Trou des Nutons	Thalmann et al., 2013	NA		✓	/
Belgium 36,000	36000	NA	NA	KF661079	Belgium	Goyet niveau 4	Thalmann et al., 2013	NA		✓	/
Belgium 30,000	30000	NA	NA	KF661080	Belgium	Goyet niveau 4	Thalmann et al., 2013	NA		✓	/
Russia 18,000	18000	NA	NA	KF661081	Russia	Medvezya cave	Thalmann et al., 2013	NA		✓	/
USA 8,500	8500	39.2092	-90.5492	KF661083	USA	USA Koster site, Illinois	Thalmann et al., 2013	A		✓	/
Argentina 1,000	1000	NA	NA	KF661084	Argentina	Cerro Lutz	Thalmann et al., 2013	A		✓	/
Russia 22,000	22000	51.3858	39.0517	KF661085	Russia	Kostenki 4	Thalmann et al., 2013	NA		✓	/
USA 1,000	1000	27.6648	81.5158	KF661086	USA	Florida	Thalmann et al., 2013	A		✓	/
Switzerland 1 14,500	14500	47.7452	8.6934	KF661087	Switzerland	Kesslerloch cave	Thalmann et al., 2013	NA		✓	/
Alaska 28,000	28000	68.4884	-161.055	KF661088	Alaska	Eastern Beringia	Thalmann et al., 2013	NA		✓	/
Alaska 20,800	20800	68.4884	-161.055	KF661090	Alaska	Eastern Beringia	Thalmann et al., 2013	NA		✓	/
Switzerland 2 14,500	14500	47.7452	8.6934	KF661091	Switzerland	Kesslerloch cave	Thalmann et al., 2013	NA		✓	/
Ger14700	14700	NA	NA	KF661093	Germany	NA	Thalmann et al., 2013	C			9000-15000
Germany 12,500	12500	50.5917	6.6531	KF661094	Germany	Kartstein cave	Thalmann et al., 2013	C	✓	✓	9000-15000
Switzerland 3 14,500	14500	47.7452	8.6934	KF661095	Switzerland	Kesslerloch cave	Thalmann et al., 2013	NA		✓	/
AltynDepe	5350	36.8571	60.4329	dryad.8gp06	Turkmenistan	Altyn Depe	Pionnier-Capitan, 2010	A			3000 - 5999
Bercy1	6093	48.8359	2.38606	dryad.8gp06	France	Bercy	Pionnier-Capitan, 2010	C			6000 - 8999
Bercy2	6093	48.8359	2.38606	dryad.8gp06	France	Bercy	Pionnier-Capitan, 2010	C			6000 - 8999
Bercy3	6093	48.8359	2.38606	dryad.8gp06	France	Bercy	Pionnier-Capitan, 2010	C			6000 - 8999
Bordusani1	6736	45.1076	26.9665	dryad.8gp06	Romania	Bordușani	Pionnier-Capitan, 2010	D			6000 - 8999
Bordusani2	6736	45.1076	26.9665	dryad.8gp06	Romania	Bordușani	Pionnier-Capitan, 2010	D			6000 - 8999
Bordusani3	6736	45.1076	26.9665	dryad.8gp06	Romania	Bordușani	Pionnier-Capitan, 2010	D			6000 - 8999
Bordusani4	6736	45.1076	26.9665	dryad.8gp06	Romania	Bordușani	Pionnier-Capitan, 2010	D			6000 - 8999
Bordusani5	6736	45.1076	26.9665	dryad.8gp06	Romania	Bordușani	Pionnier-Capitan, 2010	D			6000 - 8999
Bordusani6	6736	45.1076	26.9665	dryad.8gp06	Romania	Bordușani	Pionnier-Capitan, 2010	D			6000 - 8999
Bordusani7	6736	45.1076	26.9665	dryad.8gp06	Romania	Bordușani	Pionnier-Capitan, 2010	D			6000 - 8999
Bury1	4349	49.314	2.34356	dryad.8gp06	France	Bury	Pionnier-Capitan, 2010	C			3000 - 5999
Bury2	4349	49.314	2.34356	dryad.8gp06	France	Bury	Pionnier-Capitan, 2010	D			3000 - 5999
Chalain1	6000	46.67	5.79306	dryad.8gp06	France	Chalain-Clairvaux	Pionnier-Capitan, 2010	D			6000 - 8999
Chalain2	6000	46.67	5.79306	dryad.8gp06	France	Chalain-Clairvaux	Pionnier-Capitan, 2010	A			6000 - 8999
Chatenay	6200	48.4188	3.09628	dryad.8gp06	France	Châtenay-sur -Seine	Pionnier-Capitan, 2010	C			6000 - 8999
Cuinaturc	13229	44.6207	22.258	dryad.8gp06	Romania	Cuina Turcului	Pionnier-Capitan, 2010	C			9000 - 15000
Harsova1	6200	44.6838	27.9526	dryad.8gp06	Romania	Hârșova	Pionnier-Capitan, 2010	D			6000 - 8999
Harsova2	6200	44.6838	27.9526	dryad.8gp06	Romania	Hârșova	Pionnier-Capitan, 2010	D			6000 - 8999
Harsova3	6200	44.6838	27.9526	dryad.8gp06	Romania	Hârșova	Pionnier-Capitan, 2010	D			6000 - 8999
Harsova4	6200	44.6838	27.9526	dryad.8gp06	Romania	Hârșova	Pionnier-Capitan, 2010	D			6000 - 8999
Hayonim	13250	32.9194	35.1971	dryad.8gp06	Israel	Hayonim Terrace	Pionnier-Capitan, 2010	A			9000 - 15000
Herxheim1	6570	49.1451	8.21486	dryad.8gp06	Germany	Herxheim	Pionnier-Capitan, 2010	C			6000 - 8999
Herxheim2	6570	49.1451	8.21486	dryad.8gp06	Germany	Herxheim	Pionnier-Capitan, 2010	C			6000 - 8999
Herxheim3	6570	49.1451	8.21486	dryad.8gp06	Germany	Herxheim	Pionnier-Capitan, 2010	D			6000 - 8999
Icoana1	9197	44.4167	24.7167	dryad.8gp06	Romania	Icoana	Pionnier-Capitan, 2010	C			9000 - 15000
Icoana2	9197	44.4167	24.7167	dryad.8gp06	Romania	Icoana	Pionnier-Capitan, 2010	C			9000 - 15000
Icoana3	9197	44.4167	24.7167	dryad.8gp06	Romania	Icoana	Pionnier-Capitan, 2010	C			9000 - 15000
Icoana4	9197	44.4167	24.7167	dryad.8gp06	Romania	Icoana	Pionnier-Capitan, 2010	C			9000 - 15000
Isaccea1	7379	45.2699	28.4601	dryad.8gp06	Romania	Isaccea	Pionnier-Capitan, 2010	D			6000 - 8999
Isaccea2	7379	45.2699	28.4601	dryad.8gp06	Romania	Isaccea	Pionnier-Capitan, 2010	C			6000 - 8999
LukaVrub	4800	48.5309	26.9749	dryad.8gp06	Ukraine	Luka Vrubiletskaia	Pionnier-Capitan, 2010	D			3000 - 5999
Narva1	6372	59.377	28.1854	dryad.8gp06	Estonia	Narva	Pionnier-Capitan, 2010	C			6000 - 8999
Narva2	6372	59.377	28.1854	dryad.8gp06	Estonia	Narva	Pionnier-Capitan, 2010	C			6000 - 8999
Narva3	6372	59.377	28.1854	dryad.8gp06	Estonia	Narva	Pionnier-Capitan, 2010	C			6000 - 8999
Narva4	6372	59.377	28.1854	dryad.8gp06	Estonia	Narva	Pionnier-Capitan, 2010	C			6000 - 8999
Noyen1	6200	48.4539	3.34919	dryad.8gp06	France	Noyen-sur-Seine	Pionnier-Capitan, 2010	C			6000 - 8999
Noyen2	6200	48.4539	3.34919	dryad.8gp06	France	Noyen-sur-Seine	Pionnier-Capitan, 2010	C			6000 - 8999
OstrCorb	8921	44.54	22.7771	dryad.8gp06	Romania	Ostrovul Corbului, Hinova	Pionnier-Capitan, 2010	C			6000 - 8999
Padka1	6098	52.7381	103.709	dryad.8gp06	Russia	Pad'Kalashnikova	Pionnier-Capitan, 2010	A			6000 - 8999
Padka2	6098	52.7381	103.709	dryad.8gp06	Russia	Pad'Kalashnikova	Pionnier-Capitan, 2010	A			6000 - 8999
PontDambon	12701	45.2988	0.554472	dryad.8gp06	France	Pont d’Ambon	Pionnier-Capitan, 2010	C			9000 - 15000
Sagzabad	3050	NA	NA	dryad.8gp06	Iran	Sagzabad	Pionnier-Capitan, 2010	A			3000 - 5999
Silistea	6700	44.4008	28.177	dryad.8gp06	Romania	Siliștea	Pionnier-Capitan, 2010	D			6000 - 8999
Soloncheny	4800	47.8282	29.0036	dryad.8gp06	Moldova	Soloncheny	Pionnier-Capitan, 2010	D			3000 - 5999
StPaulTrCh1	5750	44.3529	4.77	dryad.8gp06	France	Saint Paul Trois Châteaux	Pionnier-Capitan, 2010	C			3000 - 5999
StPaulTrCh2	5750	44.3529	4.77	dryad.8gp06	France	Saint Paul Trois Châteaux	Pionnier-Capitan, 2010	B			3000 - 5999
Teviec1	7550	47.5564	-3.16525	dryad.8gp06	France	Teviec	Pionnier-Capitan, 2010	C			6000 - 8999
Teviec2	7550	47.5564	-3.16525	dryad.8gp06	France	Teviec	Pionnier-Capitan, 2010	C			6000 - 8999
TSC1	7930	36.8211	54.8306	dryad.8gp06	Iran	Tappeh Sang-e-Caxmaq	Pionnier-Capitan, 2010	D			6000 - 8999
TSC2	7930	36.8211	54.8306	dryad.8gp06	Iran	Tappeh Sang-e-Caxmaq	Pionnier-Capitan, 2010	D			6000 - 8999
TSC3	7930	36.8211	54.8306	dryad.8gp06	Iran	Tappeh Sang-e-Caxmaq	Pionnier-Capitan, 2010	D			6000 - 8999
TSC4	7930	36.8211	54.8306	dryad.8gp06	Iran	Tappeh Sang-e-Caxmaq	Pionnier-Capitan, 2010	D			6000 - 8999
TSC5	7930	36.8211	54.8306	dryad.8gp06	Iran	Tappeh Sang-e-Caxmaq	Pionnier-Capitan, 2010	D			6000 - 8999
TSC6	7930	36.8211	54.8306	dryad.8gp06	Iran	Tappeh Sang-e-Caxmaq	Pionnier-Capitan, 2010	D			6000 - 8999
TSC7	7930	36.8211	54.8306	dryad.8gp06	Iran	Tappeh Sang-e-Caxmaq	Pionnier-Capitan, 2010	D			6000 - 8999
Twann1	5775	47.0945	7.15764	dryad.8gp06	Switzerland	Twann	Pionnier-Capitan, 2010	C			3000 - 5999
Twann2	5775	47.0945	7.15764	dryad.8gp06	Switzerland	Twann	Pionnier-Capitan, 2010	C			3000 - 5999
Twann3	5775	47.0945	7.15764	dryad.8gp06	Switzerland	Twann	Pionnier-Capitan, 2010	C			3000 - 5999
Twann4	5775	47.0945	7.15764	dryad.8gp06	Switzerland	Twann	Pionnier-Capitan, 2010	D			3000 - 5999
Twann5	5775	47.0945	7.15764	dryad.8gp06	Switzerland	Twann	Pionnier-Capitan, 2010	D			3000 - 5999
UlugDepe1	4700	37.1357	59.9648	dryad.8gp06	Turkmenistan	Ulug depe	Pionnier-Capitan, 2010	A			3000 - 5999
UlugDepe2	4700	37.1357	59.9648	dryad.8gp06	Turkmenistan	Ulug depe	Pionnier-Capitan, 2010	A			3000 - 5999
UstBe1	5904	52.6521	103.888	dryad.8gp06	Russia	Ust'belaya	Pionnier-Capitan, 2010	A			3000 - 5999
UstBe2	5904	52.6521	103.888	dryad.8gp06	Russia	Ust'belaya	Pionnier-Capitan, 2010	A			3000 - 5999
UstBe3	5904	52.6521	103.888	dryad.8gp06	Russia	Ust'belaya	Pionnier-Capitan, 2010	A			3000 - 5999
WUD	Bronze Age	37.1357	59.9648	JQ315880	Turkmenistan	Ulug depe	Pionnier-Capitan, 2010	B			3000 - 5999
C710	>6000	NA	NA	MN699610.1	China	Shannashuza	Zhang et al., 2020	A			6000 - 8999
C724	3000-6000	NA	NA	MN699614.1	China	Jinchankou	Zhang et al., 2020	A			3000 - 5999
C711	3000-6000	NA	NA	MN699611.1	China	Shannashuza	Zhang et al., 2020	A			3000 - 5999
C1719	>6000	NA	NA	MN699608.1	China	Tianluoshan	Zhang et al., 2020	A			6000 - 8999
C706	<3000	NA	NA	MN699615.1	China	Yangqu	Zhang et al., 2020	A			< 2999
C2200	3000-6000	NA	NA	MN699617.1	China	Quanhucun	Zhang et al., 2020	C			3000 - 5999
C2202	3000-6000	NA	NA	NA	China	Quanhucun	Zhang et al., 2020	A			3000 - 5999
C2203	3000-6000	NA	NA	MN699619.1	China	Quanhucun	Zhang et al., 2020	A			3000 - 5999
C2204	3000-6000	NA	NA	MN699620.1	China	Quanhucun	Zhang et al., 2020	A			3000 - 5999
C2205	<3000	NA	NA	MN699621.1	China	Quanhucun	Zhang et al., 2020	A			< 2999
C2206	<3000	NA	NA	MN699622.1	China	Quanhucun	Zhang et al., 2020	A			< 2999
C2207	<3000	NA	NA	MN699623.1	China	Quanhucun	Zhang et al., 2020	A			< 2999
C715	3000-6000	NA	NA	MN699612.1	China	Shannashuza	Zhang et al., 2020	A			3000 - 5999
C718	3000-6000	NA	NA	MN699613.1	China	Shannashuza	Zhang et al., 2020	A			3000 - 5999
C732	3000-6000	NA	NA	MN699616.1	China	Jinchankou	Zhang et al., 2020	A			3000 - 5999
C2125	3000-6000	NA	NA	MN699624.1	China	Yangguanzhai	Zhang et al., 2020	A			3000 - 5999
C2126	3000-6000	NA	NA	MN699625.1	China	Yangguanzhai	Zhang et al., 2020	A			3000 - 5999
C2131	3000-6000	NA	NA	MN699626.1	China	Yangguanzhai	Zhang et al., 2020	A			3000 - 5999
C2222	3000-6000	NA	NA	MN699627.1	China	Xinjie	Zhang et al., 2020	A			3000 - 5999
C2224	3000-6000	NA	NA	MN699628.1	China	Xinjie	Zhang et al., 2020	A			3000 - 5999
C2225	3000-6000	NA	NA	MN699629.1	China	Xinjie	Zhang et al., 2020	A			3000 - 5999
C2226	3000-6000	NA	NA	MN699630.1	China	Xinjie	Zhang et al., 2020	A			3000 - 5999
C2227	3000-6000	NA	NA	MN699631.1	China	Xinjie	Zhang et al., 2020	A			3000 - 5999
C2230	3000-6000	NA	NA	MN699632.1	China	Xinjie	Zhang et al., 2020	A			3000 - 5999
C2234	3000-6000	NA	NA	MN699633.1	China	Xinjie	Zhang et al., 2020	A			3000 - 5999
C2238	3000-6000	NA	NA	MN699634.1	China	Xinjie	Zhang et al., 2020	A			3000 - 5999

## Sheet: Modern samples database
Modern samples database
SampleID	Age	Long.	Lat.	Accession	Country	Archaeological site	Source	Haplogroup	Alignment
									57bp	360bp
ASY65	0	25.0333	121.633	EU816544	Taiwan	NA	Oskarsson et al., 2012	B	✓
ASY68	0	25.0333	121.633	HQ452433	Taiwan	NA	Oskarsson et al., 2012	B	✓
ASY95	0	23.1635	113.328	AF531726	China	NA	Pang et al., 2009	B	✓
ASY96	0	23.1635	113.328	EU789725	China	NA	Pang et al., 2009	A	✓
ASY97	0	23.1635	113.328	EU816459	China	NA	Pang et al., 2009	A	✓
ASY98	0	23.1635	113.328	AF531656	China	NA	Pang et al., 2009	A	✓
ASY99	0	23.1635	113.328	EU789725	China	NA	Pang et al., 2009	A	✓
ASY100	0	23.1635	113.328	AF531706	China	NA	Pang et al., 2009	A	✓
ASY101	0	23.1635	113.328	AF531717	China	NA	Pang et al., 2009	C	✓
ASY102	0	23.1635	113.328	AF531689	China	NA	Pang et al., 2009	A	✓
ASY103	0	23.1635	113.328	AF531714	China	NA	Pang et al., 2009	A	✓
ASY104	0	23.1635	113.328	AF531717	China	NA	Pang et al., 2009	C	✓
ASY105	0	22.8212	108.376	AF531714	China	NA	Pang et al., 2009	A	✓
ASY106	0	22.8212	108.376	AF531714	China	NA	Pang et al., 2009	A	✓
ASY107	0	22.8212	108.376	AF531669	China	NA	Pang et al., 2009	A	✓
ASY108	0	22.8212	108.376	AF531714	China	NA	Pang et al., 2009	A	✓
ASY109	0	22.8212	108.376	AF531714	China	NA	Pang et al., 2009	A	✓
ASY110	0	22.8212	108.376	AF531714	China	NA	Pang et al., 2009	A	✓
ASY111	0	22.8212	108.376	AF531714	China	NA	Pang et al., 2009	A	✓
ASY112	0	22.8212	108.376	EU816517	China	NA	Pang et al., 2009	A	✓
ASY113	0	22.8212	108.376	AF531714	China	NA	Pang et al., 2009	A	✓
ASY114	0	22.8212	108.376	EU816458	China	NA	Pang et al., 2009	A	✓
ASY115	0	22.8212	108.376	AF531714	China	NA	Pang et al., 2009	A	✓
ASY116	0	22.8212	108.376	EU816496	China	NA	Pang et al., 2009	A	✓
ASY117	0	22.8212	108.376	EU816492	China	NA	Pang et al., 2009	A	✓
ASY118	0	22.8212	108.376	AF531689	China	NA	Pang et al., 2009	A	✓
ASY119	0	22.8212	108.376	EU816483	China	NA	Pang et al., 2009	A	✓
ASY120	0	22.8212	108.376	AF531695	China	NA	Pang et al., 2009	A	✓
ASY121	0	22.8212	108.376	EU816480	China	NA	Pang et al., 2009	A	✓
ASY122	0	22.8212	108.376	AF531714	China	NA	Pang et al., 2009	A	✓
ASY123	0	22.8212	108.376	EU816461	China	NA	Pang et al., 2009	A	✓
ASY124	0	22.8212	108.376	AF531714	China	NA	Pang et al., 2009	A	✓
ASY125	0	22.8212	108.376	AF531656	China	NA	Pang et al., 2009	A	✓
ASY126	0	22.8212	108.376	AF531695	China	NA	Pang et al., 2009	A	✓
ASY127	0	22.8212	108.376	EU816501	China	NA	Pang et al., 2009	A	✓
ASY128	0	22.8212	108.376	AF531656	China	NA	Pang et al., 2009	A	✓
ASY129	0	22.8212	108.376	AF531714	China	NA	Pang et al., 2009	A	✓
ASY130	0	22.8212	108.376	EU816545	China	NA	Pang et al., 2009	B	✓
ASY131	0	22.8212	108.376	EU816460	China	NA	Pang et al., 2009	A	✓
ASY132	0	26.6495	106.631	EU816458	China	NA	Pang et al., 2009	A	✓
ASY133	0	26.6495	106.631	EU816520	China	NA	Pang et al., 2009	A	✓
ASY134	0	26.6495	106.631	AF531717	China	NA	Pang et al., 2009	C	✓
ASY135	0	26.6495	106.631	AF531669	China	NA	Pang et al., 2009	A	✓
ASY136	0	26.6495	106.631	EU816478	China	NA	Pang et al., 2009	A	✓
ASY137	0	26.6495	106.631	AF531664	China	NA	Pang et al., 2009	A	✓
ASY138	0	26.6495	106.631	AF531717	China	NA	Pang et al., 2009	C	✓
ASY139	0	26.6495	106.631	AF531664	China	NA	Pang et al., 2009	A	✓
ASY140	0	26.6495	106.631	AF531671	China	NA	Pang et al., 2009	A	✓
ASY141	0	26.6495	106.631	AF531722	China	NA	Pang et al., 2009	B	✓
ASY142	0	26.6495	106.631	AF531714	China	NA	Pang et al., 2009	A	✓
ASY143	0	26.6495	106.631	EU816458	China	NA	Pang et al., 2009	A	✓
ASY144	0	26.6495	106.631	EU816514	China	NA	Pang et al., 2009	A	✓
ASY145	0	26.6495	106.631	AF531730	China	NA	Pang et al., 2009	B	✓
ASY146	0	26.6495	106.631	AF531716	China	NA	Pang et al., 2009	C	✓
ASY147	0	26.6495	106.631	EU816477	China	NA	Pang et al., 2009	A	✓
ASY148	0	26.6495	106.631	AF531670	China	NA	Pang et al., 2009	A	✓
ASY149	0	26.6495	106.631	AF531722	China	NA	Pang et al., 2009	B	✓
ASY150	0	26.6495	106.631	EU816470	China	NA	Pang et al., 2009	A	✓
ASY151	0	26.6495	106.631	AF531664	China	NA	Pang et al., 2009	A	✓
ASY152	0	26.6495	106.631	AF531662	China	NA	Pang et al., 2009	A	✓
ASY153	0	26.6495	106.631	AB007398	China	NA	Pang et al., 2009	A	✓
ASY154	0	26.6495	106.631	AF531695	China	NA	Pang et al., 2009	A	✓
ASY155	0	26.6495	106.631	AF531695	China	NA	Pang et al., 2009	A	✓
ASY156	0	26.6495	106.631	AF531702	China	NA	Pang et al., 2009	A	✓
ASY157	0	26.6495	106.631	AF531722	China	NA	Pang et al., 2009	B	✓
ASY158	0	26.6495	106.631	AF531702	China	NA	Pang et al., 2009	A	✓
ASY159	0	26.6495	106.631	AF531669	China	NA	Pang et al., 2009	A	✓
ASY160	0	26.6495	106.631	EU816466	China	NA	Pang et al., 2009	A	✓
ASY161	0	26.6495	106.631	AF531664	China	NA	Pang et al., 2009	A	✓
ASY162	0	26.6495	106.631	EU816484	China	NA	Pang et al., 2009	A	✓
ASY163	0	26.6495	106.631	EU816458	China	NA	Pang et al., 2009	A	✓
ASY164	0	26.6495	106.631	AF531674	China	NA	Pang et al., 2009	A	✓
ASY165	0	26.6495	106.631	AF531656	China	NA	Pang et al., 2009	A	✓
ASY166	0	26.6495	106.631	AF531664	China	NA	Pang et al., 2009	A	✓
ASY167	0	26.6495	106.631	EU816501	China	NA	Pang et al., 2009	A	✓
ASY168	0	26.6495	106.631	AF531714	China	NA	Pang et al., 2009	A	✓
ASY169	0	26.6495	106.631	EU816473	China	NA	Pang et al., 2009	A	✓
ASY170	0	26.6495	106.631	AF531695	China	NA	Pang et al., 2009	A	✓
ASY171	0	26.6495	106.631	AF531670	China	NA	Pang et al., 2009	A	✓
ASY172	0	26.6495	106.631	EU816464	China	NA	Pang et al., 2009	A	✓
ASY173	0	26.6495	106.631	EU816482	China	NA	Pang et al., 2009	A	✓
ASY174	0	26.6495	106.631	AF531695	China	NA	Pang et al., 2009	A	✓
ASY175	0	26.6495	106.631	AF531722	China	NA	Pang et al., 2009	B	✓
ASY176	0	26.6495	106.631	AF531714	China	NA	Pang et al., 2009	A	✓
ASY177	0	26.6495	106.631	AF531681	China	NA	Pang et al., 2009	A	✓
ASY178	0	26.6495	106.631	AF531722	China	NA	Pang et al., 2009	B	✓
ASY179	0	26.6495	106.631	AF531722	China	NA	Pang et al., 2009	B	✓
ASY180	0	26.6495	106.631	AF531714	China	NA	Pang et al., 2009	A	✓
ASY181	0	26.6495	106.631	AF531664	China	NA	Pang et al., 2009	A	✓
ASY182	0	26.6495	106.631	AF531722	China	NA	Pang et al., 2009	B	✓
ASY183	0	26.6495	106.631	AF531670	China	NA	Pang et al., 2009	A	✓
ASY184	0	26.6495	106.631	AB007398	China	NA	Pang et al., 2009	A	✓
ASY185	0	26.6495	106.631	AF531722	China	NA	Pang et al., 2009	B	✓
ASY186	0	26.6495	106.631	AF531722	China	NA	Pang et al., 2009	B	✓
ASY187	0	26.6495	106.631	EU816514	China	NA	Pang et al., 2009	A	✓
ASY188	0	26.6495	106.631	AF531671	China	NA	Pang et al., 2009	A	✓
ASY189	0	28.2318	112.943	EU816471	China	NA	Pang et al., 2009	A	✓
ASY190	0	28.2318	112.943	AF531714	China	NA	Pang et al., 2009	A	✓
ASY191	0	28.2318	112.943	AF531664	China	NA	Pang et al., 2009	A	✓
ASY192	0	28.2318	112.943	EU816471	China	NA	Pang et al., 2009	A	✓
ASY193	0	28.2318	112.943	AF531716	China	NA	Pang et al., 2009	C	✓
ASY194	0	28.2318	112.943	EU816471	China	NA	Pang et al., 2009	A	✓
ASY195	0	28.2318	112.943	AF531722	China	NA	Pang et al., 2009	B	✓
ASY196	0	28.2318	112.943	EU816476	China	NA	Pang et al., 2009	A	✓
ASY197	0	28.2318	112.943	AF531695	China	NA	Pang et al., 2009	A	✓
ASY198	0	28.2318	112.943	EU816471	China	NA	Pang et al., 2009	A	✓
ASY199	0	28.2318	112.943	AF531722	China	NA	Pang et al., 2009	B	✓
ASY200	0	28.2318	112.943	EU816467	China	NA	Pang et al., 2009	A	✓
ASY201	0	28.2318	112.943	AF531664	China	NA	Pang et al., 2009	A	✓
ASY202	0	28.2318	112.943	EU816471	China	NA	Pang et al., 2009	A	✓
ASY203	0	28.2318	112.943	EU816471	China	NA	Pang et al., 2009	A	✓
ASY204	0	28.2318	112.943	AF531722	China	NA	Pang et al., 2009	B	✓
ASY205	0	28.2318	112.943	EU816552	China	NA	Pang et al., 2009	C	✓
ASY206	0	28.2318	112.943	AF531668	China	NA	Pang et al., 2009	A	✓
ASY207	0	28.2318	112.943	EU816486	China	NA	Pang et al., 2009	A	✓
ASY208	0	28.2318	112.943	AF531722	China	NA	Pang et al., 2009	B	✓
ASY209	0	28.2318	112.943	EU816471	China	NA	Pang et al., 2009	A	✓
ASY210	0	28.2318	112.943	EU816457	China	NA	Pang et al., 2009	A	✓
ASY211	0	28.2318	112.943	AF531664	China	NA	Pang et al., 2009	A	✓
ASY212	0	28.2318	112.943	EU816471	China	NA	Pang et al., 2009	A	✓
ASY213	0	28.2318	112.943	AF531722	China	NA	Pang et al., 2009	B	✓
ASY214	0	28.2318	112.943	AF531664	China	NA	Pang et al., 2009	A	✓
ASY215	0	28.2318	112.943	AF531656	China	NA	Pang et al., 2009	A	✓
ASY216	0	28.2318	112.943	EU816472	China	NA	Pang et al., 2009	A	✓
ASY217	0	28.2318	112.943	AF531722	China	NA	Pang et al., 2009	B	✓
ASY218	0	28.2318	112.943	AF531722	China	NA	Pang et al., 2009	B	✓
ASY219	0	28.2318	112.943	AF531714	China	NA	Pang et al., 2009	A	✓
ASY220	0	28.2318	112.943	AF531716	China	NA	Pang et al., 2009	C	✓
ASY221	0	28.2318	112.943	AF531695	China	NA	Pang et al., 2009	A	✓
ASY222	0	28.2318	112.943	EU816471	China	NA	Pang et al., 2009	A	✓
ASY223	0	28.2318	112.943	AF531722	China	NA	Pang et al., 2009	B	✓
ASY224	0	28.2318	112.943	AF531722	China	NA	Pang et al., 2009	B	✓
ASY225	0	28.2318	112.943	EU816476	China	NA	Pang et al., 2009	A	✓
ASY226	0	28.2318	112.943	AF531722	China	NA	Pang et al., 2009	B	✓
ASY227	0	28.2318	112.943	EU816471	China	NA	Pang et al., 2009	A	✓
ASY228	0	28.2318	112.943	AF531716	China	NA	Pang et al., 2009	C	✓
ASY229	0	28.2318	112.943	EU816471	China	NA	Pang et al., 2009	A	✓
ASY230	0	28.2318	112.943	EU816471	China	NA	Pang et al., 2009	A	✓
ASY231	0	28.2318	112.943	EU816471	China	NA	Pang et al., 2009	A	✓
ASY232	0	28.2318	112.943	AF531695	China	NA	Pang et al., 2009	A	✓
ASY233	0	28.2318	112.943	EU816471	China	NA	Pang et al., 2009	A	✓
ASY234	0	28.2318	112.943	EU816471	China	NA	Pang et al., 2009	A	✓
ASY235	0	28.2318	112.943	AF531717	China	NA	Pang et al., 2009	C	✓
ASY236	0	28.2318	112.943	AF531722	China	NA	Pang et al., 2009	B	✓
ASY237	0	28.2318	112.943	AF531722	China	NA	Pang et al., 2009	B	✓
ASY238	0	28.2318	112.943	AF531695	China	NA	Pang et al., 2009	A	✓
ASY239	0	28.2318	112.943	EU816471	China	NA	Pang et al., 2009	A	✓
ASY240	0	28.2318	112.943	AF531722	China	NA	Pang et al., 2009	B	✓
ASY241	0	28.2318	112.943	EU816472	China	NA	Pang et al., 2009	A	✓
ASY242	0	28.2318	112.943	AF531674	China	NA	Pang et al., 2009	A	✓
ASY243	0	28.6948	115.871	AF531656	China	NA	Pang et al., 2009	A	✓
ASY244	0	28.6948	115.871	EU816474	China	NA	Pang et al., 2009	A	✓
ASY245	0	28.6948	115.871	AF531695	China	NA	Pang et al., 2009	A	✓
ASY246	0	28.6948	115.871	AF531722	China	NA	Pang et al., 2009	B	✓
ASY247	0	28.6948	115.871	AF531661	China	NA	Pang et al., 2009	A	✓
ASY248	0	28.6948	115.871	EU816485	China	NA	Pang et al., 2009	A	✓
ASY249	0	28.6948	115.871	AF531714	China	NA	Pang et al., 2009	A	✓
ASY250	0	28.6948	115.871	AF531664	China	NA	Pang et al., 2009	A	✓
ASY251	0	28.6948	115.871	AF531722	China	NA	Pang et al., 2009	B	✓
ASY252	0	28.6948	115.871	AF531714	China	NA	Pang et al., 2009	A	✓
ASY253	0	28.6948	115.871	AF531714	China	NA	Pang et al., 2009	A	✓
ASY254	0	28.6948	115.871	EU816469	China	NA	Pang et al., 2009	A	✓
ASY255	0	28.6948	115.871	EU816511	China	NA	Pang et al., 2009	A	✓
ASY256	0	28.6948	115.871	AF531716	China	NA	Pang et al., 2009	C	✓
ASY257	0	28.6948	115.871	AF531700	China	NA	Pang et al., 2009	A	✓
ASY258	0	28.6948	115.871	EU816539	China	NA	Pang et al., 2009	B	✓
ASY259	0	28.6948	115.871	EU816547	China	NA	Pang et al., 2009	B	✓
ASY260	0	28.6948	115.871	AF531714	China	NA	Pang et al., 2009	A	✓
ASY261	0	28.6948	115.871	AF531714	China	NA	Pang et al., 2009	A	✓
ASY262	0	28.6948	115.871	EU816462	China	NA	Pang et al., 2009	A	✓
ASY263	0	28.6948	115.871	EU816516	China	NA	Pang et al., 2009	A	✓
ASY264	0	28.6948	115.871	EU816545	China	NA	Pang et al., 2009	B	✓
ASY265	0	28.6948	115.871	AF531722	China	NA	Pang et al., 2009	B	✓
ASY266	0	28.6948	115.871	AF531674	China	NA	Pang et al., 2009	A	✓
ASY267	0	28.6948	115.871	AF531681	China	NA	Pang et al., 2009	A	✓
ASY268	0	28.6948	115.871	AF531664	China	NA	Pang et al., 2009	A	✓
ASY269	0	28.6948	115.871	EU816511	China	NA	Pang et al., 2009	A	✓
ASY270	0	28.6948	115.871	AF531656	China	NA	Pang et al., 2009	A	✓
ASY271	0	28.6948	115.871	EU816547	China	NA	Pang et al., 2009	B	✓
ASY272	0	28.6948	115.871	AF531690	China	NA	Pang et al., 2009	A	✓
ASY273	0	28.6948	115.871	AF531695	China	NA	Pang et al., 2009	A	✓
ASY274	0	28.6948	115.871	AF531722	China	NA	Pang et al., 2009	B	✓
ASY275	0	28.6948	115.871	AF531714	China	NA	Pang et al., 2009	A	✓
ASY276	0	28.6948	115.871	AF531722	China	NA	Pang et al., 2009	B	✓
ASY277	0	28.6948	115.871	AF531664	China	NA	Pang et al., 2009	A	✓
ASY278	0	28.6948	115.871	AF531689	China	NA	Pang et al., 2009	A	✓
ASY279	0	28.6948	115.871	AF531681	China	NA	Pang et al., 2009	A	✓
ASY280	0	28.6948	115.871	AF531714	China	NA	Pang et al., 2009	A	✓
ASY281	0	28.6948	115.871	AF531726	China	NA	Pang et al., 2009	B	✓
ASY282	0	28.6948	115.871	AF531689	China	NA	Pang et al., 2009	A	✓
ASY283	0	28.6948	115.871	AF531714	China	NA	Pang et al., 2009	A	✓
ASY284	0	28.6948	115.871	AF531722	China	NA	Pang et al., 2009	B	✓
ASY285	0	28.6948	115.871	AF531668	China	NA	Pang et al., 2009	A	✓
ASY286	0	28.6948	115.871	AF531722	China	NA	Pang et al., 2009	B	✓
ASY287	0	28.6948	115.871	AF531664	China	NA	Pang et al., 2009	A	✓
ASY288	0	28.6948	115.871	AF531722	China	NA	Pang et al., 2009	B	✓
ASY330	0	24.8894	102.844	AF531669	China	NA	Pang et al., 2009	A	✓
ASY331	0	24.8894	102.844	AF531670	China	NA	Pang et al., 2009	A	✓
ASY332	0	24.8894	102.844	EU816465	China	NA	Pang et al., 2009	A	✓
ASY333	0	24.8894	102.844	EU816465	China	NA	Pang et al., 2009	A	✓
ASY334	0	24.8894	102.844	EU816458	China	NA	Pang et al., 2009	A	✓
ASY335	0	24.8894	102.844	EU816458	China	NA	Pang et al., 2009	A	✓
ASY336	0	24.8894	102.844	AF531669	China	NA	Pang et al., 2009	A	✓
ASY337	0	24.8894	102.844	AF531669	China	NA	Pang et al., 2009	A	✓
ASY338	0	24.8894	102.844	AF531690	China	NA	Pang et al., 2009	A	✓
ASY339	0	24.8894	102.844	AF531717	China	NA	Pang et al., 2009	C	✓
ASY340	0	24.8894	102.844	EU816489	China	NA	Pang et al., 2009	A	✓
ASY341	0	24.8894	102.844	EU816508	China	NA	Pang et al., 2009	A	✓
ASY342	0	24.8894	102.844	AF531669	China	NA	Pang et al., 2009	A	✓
ASY343	0	24.8894	102.844	AF531714	China	NA	Pang et al., 2009	A	✓
ASY344	0	24.8894	102.844	EU816541	China	NA	Pang et al., 2009	B	✓
ASY345	0	24.8894	102.844	AF531669	China	NA	Pang et al., 2009	A	✓
ASY346	0	24.8894	102.844	AF531669	China	NA	Pang et al., 2009	A	✓
ASY347	0	24.8894	102.844	EU816546	China	NA	Pang et al., 2009	B	✓
ASY348	0	24.8894	102.844	AF531669	China	NA	Pang et al., 2009	A	✓
ASY349	0	24.8894	102.844	EU816508	China	NA	Pang et al., 2009	A	✓
ASY350	0	24.8894	102.844	AF531669	China	NA	Pang et al., 2009	A	✓
ASY351	0	24.8894	102.844	AF531664	China	NA	Pang et al., 2009	A	✓
ASY352	0	24.8894	102.844	AF531671	China	NA	Pang et al., 2009	A	✓
ASY353	0	24.8894	102.844	AF531668	China	NA	Pang et al., 2009	A	✓
ASY354	0	24.8894	102.844	AF531714	China	NA	Pang et al., 2009	A	✓
ASY355	0	24.8894	102.844	AF531669	China	NA	Pang et al., 2009	A	✓
ASY356	0	24.8894	102.844	AF531662	China	NA	Pang et al., 2009	A	✓
ASY357	0	24.8894	102.844	AF531669	China	NA	Pang et al., 2009	A	✓
ASY358	0	24.8894	102.844	AF531670	China	NA	Pang et al., 2009	A	✓
ASY359	0	24.8894	102.844	EU816463	China	NA	Pang et al., 2009	A	✓
ASY360	0	24.8894	102.844	AF531722	China	NA	Pang et al., 2009	B	✓
ASY361	0	24.8894	102.844	AF531664	China	NA	Pang et al., 2009	A	✓
ASY362	0	24.8894	102.844	AF531662	China	NA	Pang et al., 2009	A	✓
ASY363	0	24.8894	102.844	AF531669	China	NA	Pang et al., 2009	A	✓
ASY364	0	24.8894	102.844	AF531671	China	NA	Pang et al., 2009	A	✓
ASY365	0	24.8894	102.844	AF531669	China	NA	Pang et al., 2009	A	✓
ASY366	0	24.8894	102.844	AF531669	China	NA	Pang et al., 2009	A	✓
ASY367	0	24.8894	102.844	AF531681	China	NA	Pang et al., 2009	A	✓
ASY368	0	24.8894	102.844	AF531664	China	NA	Pang et al., 2009	A	✓
ASY369	0	24.8894	102.844	EU816479	China	NA	Pang et al., 2009	A	✓
ASY370	0	24.8894	102.844	AF531670	China	NA	Pang et al., 2009	A	✓
ASY371	0	24.8894	102.844	AF531669	China	NA	Pang et al., 2009	A	✓
ASY372	0	24.8894	102.844	AF531669	China	NA	Pang et al., 2009	A	✓
ASY373	0	24.8894	102.844	AF531669	China	NA	Pang et al., 2009	A	✓
ASY374	0	24.8894	102.844	AF531669	China	NA	Pang et al., 2009	A	✓
ASY375	0	24.8894	102.844	EU816487	China	NA	Pang et al., 2009	A	✓
ASY376	0	24.8894	102.844	AF531669	China	NA	Pang et al., 2009	A	✓
ASY377	0	24.8894	102.844	AF531669	China	NA	Pang et al., 2009	A	✓
ASY378	0	24.8894	102.844	AF531669	China	NA	Pang et al., 2009	A	✓
ASY379	0	24.8894	102.844	EU816550	China	NA	Pang et al., 2009	C	✓
ASY380	0	24.8894	102.844	AF531670	China	NA	Pang et al., 2009	A	✓
ASY381	0	24.8894	102.844	AF531669	China	NA	Pang et al., 2009	A	✓
ASY382	0	24.8894	102.844	AF531669	China	NA	Pang et al., 2009	A	✓
ASY383	0	24.8894	102.844	AF531669	China	NA	Pang et al., 2009	A	✓
ASY384	0	24.8894	102.844	AF531668	China	NA	Pang et al., 2009	A	✓
ASY385	0	24.8894	102.844	AF531714	China	NA	Pang et al., 2009	A	✓
ASY386	0	24.8894	102.844	AF531656	China	NA	Pang et al., 2009	A	✓
ASY387	0	24.8894	102.844	EU816546	China	NA	Pang et al., 2009	B	✓
ASY388	0	24.8894	102.844	EU816488	China	NA	Pang et al., 2009	A	✓
ASY389	0	24.8894	102.844	AF531661	China	NA	Pang et al., 2009	A	✓
ASY390	0	24.8894	102.844	EU816509	China	NA	Pang et al., 2009	A	✓
ASY391	0	24.8894	102.844	AF531716	China	NA	Pang et al., 2009	C	✓
ASY392	0	24.8894	102.844	EU816515	China	NA	Pang et al., 2009	A	✓
ASY393	0	24.8894	102.844	EU816488	China	NA	Pang et al., 2009	A	✓
ASY394	0	24.8894	102.844	AF531689	China	NA	Pang et al., 2009	A	✓
ASY395	0	24.8894	102.844	AF531714	China	NA	Pang et al., 2009	A	✓
ASY396	0	24.8894	102.844	AF531714	China	NA	Pang et al., 2009	A	✓
ASY397	0	24.8894	102.844	AF531664	China	NA	Pang et al., 2009	A	✓
ASY398	0	24.8894	102.844	AF531661	China	NA	Pang et al., 2009	A	✓
ASY399	0	24.8894	102.844	AF531664	China	NA	Pang et al., 2009	A	✓
ASY400	0	24.8894	102.844	EU816501	China	NA	Pang et al., 2009	A	✓
ASY401	0	24.8894	102.844	EU816458	China	NA	Pang et al., 2009	A	✓
ASY402	0	24.8894	102.844	AF531669	China	NA	Pang et al., 2009	A	✓
ASY403	0	24.8894	102.844	EU816515	China	NA	Pang et al., 2009	A	✓
ASY404	0	24.8894	102.844	EU816509	China	NA	Pang et al., 2009	A	✓
ASY405	0	18.2533	109.504	AF531668	China	NA	Pang et al., 2009	A	✓
ASY406	0	18.2533	109.504	AF531716	China	NA	Pang et al., 2009	C	✓
ASY407	0	18.2533	109.504	EU816472	China	NA	Pang et al., 2009	A	✓
ASY408	0	18.2533	109.504	AF531714	China	NA	Pang et al., 2009	A	✓
ASY409	0	18.2533	109.504	AF531669	China	NA	Pang et al., 2009	A	✓
ASY410	0	18.2533	109.504	AF531669	China	NA	Pang et al., 2009	A	✓
ASY411	0	18.2533	109.504	AF531669	China	NA	Pang et al., 2009	A	✓
ASY412	0	18.2533	109.504	AF531714	China	NA	Pang et al., 2009	A	✓
ASY413	0	18.2533	109.504	AF531722	China	NA	Pang et al., 2009	B	✓
ASY414	0	18.2533	109.504	AF531689	China	NA	Pang et al., 2009	A	✓
ASY415	0	18.2533	109.504	AF531656	China	NA	Pang et al., 2009	A	✓
ASY416	0	18.2533	109.504	EU816507	China	NA	Pang et al., 2009	A	✓
ASY417	0	18.2533	109.504	AF531689	China	NA	Pang et al., 2009	A	✓
ASY418	0	18.2533	109.504	AF531664	China	NA	Pang et al., 2009	A	✓
ASY419	0	18.2533	109.504	AF531656	China	NA	Pang et al., 2009	A	✓
ASY420	0	18.2533	109.504	AF531714	China	NA	Pang et al., 2009	A	✓
ASY421	0	18.2533	109.504	EU816507	China	NA	Pang et al., 2009	A	✓
ASY422	0	18.2533	109.504	AF531714	China	NA	Pang et al., 2009	A	✓
ASY423	0	18.2533	109.504	AF531661	China	NA	Pang et al., 2009	A	✓
ASY424	0	18.2533	109.504	AF531664	China	NA	Pang et al., 2009	A	✓
ASY425	0	18.2533	109.504	AF531714	China	NA	Pang et al., 2009	A	✓
ASY426	0	18.2533	109.504	AF531661	China	NA	Pang et al., 2009	A	✓
ASY427	0	18.2533	109.504	AF531661	China	NA	Pang et al., 2009	A	✓
ASY428	0	18.2533	109.504	AF531722	China	NA	Pang et al., 2009	B	✓
ASY429	0	18.2533	109.504	AF531689	China	NA	Pang et al., 2009	A	✓
ASY430	0	18.2533	109.504	AF531689	China	NA	Pang et al., 2009	A	✓
ASY431	0	18.2533	109.504	EU816507	China	NA	Pang et al., 2009	A	✓
ASY432	0	18.2533	109.504	EU816512	China	NA	Pang et al., 2009	A	✓
ASY433	0	18.2533	109.504	AB007386	China	NA	Pang et al., 2009	A	✓
ASY434	0	18.2533	109.504	AF531656	China	NA	Pang et al., 2009	A	✓
ASY435	0	18.2533	109.504	AF531715	China	NA	Pang et al., 2009	C	✓
ASY436	0	22.8212	108.376	AF531681	China	NA	Savolainen et al., 2002	A	✓
ASY437	0	22.8212	108.376	AF531681	China	NA	Savolainen et al., 2002	A	✓
ASY438	0	22.8212	108.376	AF531722	China	NA	Savolainen et al., 2002	B	✓
ASY439	0	22.8212	108.376	AF531689	China	NA	Savolainen et al., 2002	A	✓
ASY440	0	22.8212	108.376	AF531695	China	NA	Savolainen et al., 2002	A	✓
ASY441	0	22.8212	108.376	AF531722	China	NA	Savolainen et al., 2002	B	✓
ASY442	0	22.8212	108.376	AF531713	China	NA	Savolainen et al., 2002	A	✓
ASY443	0	22.8212	108.376	AF531714	China	NA	Savolainen et al., 2002	A	✓
EANASY01	0	29.6515	91.1498	AF531703	China	NA	Pang et al., 2009	A	✓
EANASY02	0	31.822	117.231	AF531712	China	NA	Savolainen et al., 2002	A	✓
EANASY03	0	31.822	117.231	AF531712	China	NA	Savolainen et al., 2002	A	✓
EANASY04	0	41.8238	123.458	AF531734	China	NA	Savolainen et al., 2002	B	✓
EANASY05	0	41.8238	123.458	AF531664	China	NA	Savolainen et al., 2002	A	✓
EANASY06	0	41.8238	123.458	AF531671	China	NA	Savolainen et al., 2002	A	✓
EANASY07	0	41.8238	123.458	AF531665	China	NA	Savolainen et al., 2002	A	✓
EANASY08	0	41.8238	123.458	AF531724	China	NA	Savolainen et al., 2002	B	✓
EANASY09	0	41.8238	123.458	AF531722	China	NA	Savolainen et al., 2002	B	✓
EANASY10	0	37.8741	112.556	AF531719	China	NA	Savolainen et al., 2002	C	✓
EANASY11	0	37.8741	112.556	AF531670	China	NA	Savolainen et al., 2002	A	✓
EANASY12	0	37.8741	112.556	AF531722	China	NA	Savolainen et al., 2002	B	✓
EANASY13	0	37.8741	112.556	AF531717	China	NA	Savolainen et al., 2002	C	✓
EANASY14	0	37.8741	112.556	AF531722	China	NA	Savolainen et al., 2002	B	✓
EANASY15	0	37.8741	112.556	AF531721	China	NA	Savolainen et al., 2002	C	✓
EANASY16	0	37.8741	112.556	AF531722	China	NA	Savolainen et al., 2002	B	✓
EANASY17	0	37.8741	112.556	AF531664	China	NA	Savolainen et al., 2002	A	✓
EANASY18	0	37.8741	112.556	AF531669	China	NA	Savolainen et al., 2002	A	✓
EANASY19	0	37.8741	112.556	AF531715	China	NA	Savolainen et al., 2002	C	✓
EANASY20	0	37.8741	112.556	AF531671	China	NA	Savolainen et al., 2002	A	✓
EANASY21	0	37.8741	112.556	AF531722	China	NA	Savolainen et al., 2002	B	✓
EANASY22	0	37.8741	112.556	AF531714	China	NA	Savolainen et al., 2002	A	✓
EANASY23	0	37.8741	112.556	AF531664	China	NA	Savolainen et al., 2002	A	✓
EANASY24	0	37.8741	112.556	AF531664	China	NA	Savolainen et al., 2002	A	✓
EANASY25	0	37.8741	112.556	AF531664	China	NA	Savolainen et al., 2002	A	✓
EANASY26	0	37.8741	112.556	AF531706	China	NA	Savolainen et al., 2002	A	✓
EANASY27	0	37.8741	112.556	AF531722	China	NA	Savolainen et al., 2002	B	✓
EANASY28	0	37.8741	112.556	AF531707	China	NA	Savolainen et al., 2002	A	✓
EANASY29	0	37.8741	112.556	AF531664	China	NA	Savolainen et al., 2002	A	✓
EANASY33	0	45.8008	126.535	AF531706	China	NA	Pang et al., 2009	A	✓
EANASY34	0	45.8008	126.535	AF531722	China	NA	Pang et al., 2009	B	✓
EANASY35	0	45.8008	126.535	AF531690	China	NA	Pang et al., 2009	A	✓
EANASY36	0	45.8008	126.535	AF531674	China	NA	Pang et al., 2009	A	✓
EANASY37	0	45.8008	126.535	AF531674	China	NA	Pang et al., 2009	A	✓
EANASY38	0	45.8008	126.535	AF531671	China	NA	Pang et al., 2009	A	✓
EANASY39	0	45.8008	126.535	AF531664	China	NA	Pang et al., 2009	A	✓
EANASY40	0	45.8008	126.535	AF531722	China	NA	Pang et al., 2009	B	✓
EANASY41	0	45.8008	126.535	EU816538	China	NA	Pang et al., 2009	B	✓
EANASY42	0	45.8008	126.535	AF531664	China	NA	Pang et al., 2009	A	✓
EANASY43	0	45.8008	126.535	AF531690	China	NA	Pang et al., 2009	A	✓
EANASY44	0	45.8008	126.535	AF531722	China	NA	Pang et al., 2009	B	✓
EANASY45	0	45.8008	126.535	EU816513	China	NA	Pang et al., 2009	A	✓
EANASY46	0	45.8008	126.535	AF531719	China	NA	Pang et al., 2009	C	✓
EANASY47	0	45.8008	126.535	AF531674	China	NA	Pang et al., 2009	A	✓
EANASY48	0	45.8008	126.535	AF531722	China	NA	Pang et al., 2009	B	✓
EANASY49	0	45.8008	126.535	AF531690	China	NA	Pang et al., 2009	A	✓
EANASY50	0	45.8008	126.535	AF531671	China	NA	Pang et al., 2009	A	✓
EANASY51	0	45.8008	126.535	AF531722	China	NA	Pang et al., 2009	B	✓
EANASY52	0	45.8008	126.535	AF531722	China	NA	Pang et al., 2009	B	✓
EANASY53	0	45.8008	126.535	AF531722	China	NA	Pang et al., 2009	B	✓
EANASY54	0	45.8008	126.535	AF531722	China	NA	Pang et al., 2009	B	✓
EANASY55	0	45.8008	126.535	AF531715	China	NA	Pang et al., 2009	C	✓
EANASY56	0	45.8008	126.535	AF531672	China	NA	Pang et al., 2009	A	✓
EANASY57	0	45.8008	126.535	EU816538	China	NA	Pang et al., 2009	B	✓
EANASY58	0	45.8008	126.535	EU816513	China	NA	Pang et al., 2009	A	✓
EANASY59	0	45.8008	126.535	AF531664	China	NA	Pang et al., 2009	A	✓
EANASY60	0	45.8008	126.535	AF531670	China	NA	Pang et al., 2009	A	✓
EANASY61	0	45.8008	126.535	AF531664	China	NA	Pang et al., 2009	A	✓
EANASY62	0	45.8008	126.535	AF531671	China	NA	Pang et al., 2009	A	✓
EANASY63	0	45.8008	126.535	AF531670	China	NA	Pang et al., 2009	A	✓
EANASY64	0	45.8008	126.535	AF531674	China	NA	Pang et al., 2009	A	✓
EANASY65	0	45.8008	126.535	AF531664	China	NA	Pang et al., 2009	A	✓
EANASY66	0	45.8008	126.535	AF531664	China	NA	Pang et al., 2009	A	✓
EANASY67	0	45.8008	126.535	AF531664	China	NA	Pang et al., 2009	A	✓
EANASY68	0	45.8008	126.535	AF531722	China	NA	Pang et al., 2009	B	✓
EANASY69	0	45.8008	126.535	AF531727	China	NA	Pang et al., 2009	B	✓
EANASY70	0	45.8008	126.535	AF531690	China	NA	Pang et al., 2009	A	✓
EANASY71	0	45.8008	126.535	AF531671	China	NA	Pang et al., 2009	A	✓
EANASY72	0	45.8008	126.535	AF531664	China	NA	Pang et al., 2009	A	✓
EANASY73	0	45.8008	126.535	AF531664	China	NA	Pang et al., 2009	A	✓
EANASY74	0	45.8008	126.535	AF531670	China	NA	Pang et al., 2009	A	✓
EANASY75	0	45.8008	126.535	AF531668	China	NA	Pang et al., 2009	A	✓
EANASY76	0	45.8008	126.535	AF531722	China	NA	Pang et al., 2009	B	✓
EANASY77	0	45.8008	126.535	AF531669	China	NA	Pang et al., 2009	A	✓
EANASY78	0	45.8008	126.535	AF531671	China	NA	Pang et al., 2009	A	✓
EANASY79	0	45.8008	126.535	AF531715	China	NA	Pang et al., 2009	C	✓
EANASY80	0	45.8008	126.535	AF531671	China	NA	Pang et al., 2009	A	✓
EANASY81	0	45.8008	126.535	AF531671	China	NA	Pang et al., 2009	A	✓
EANASY82	0	45.8008	126.535	AF531727	China	NA	Pang et al., 2009	B	✓
EANASY83	0	45.8008	126.535	AF531716	China	NA	Pang et al., 2009	C	✓
EANASY84	0	45.8008	126.535	AF531671	China	NA	Pang et al., 2009	A	✓
EANASY85	0	36.625	101.79	AF531706	China	NA	Pang et al., 2009	A	✓
EANASY86	0	36.625	101.79	AF531706	China	NA	Pang et al., 2009	A	✓
EANASY87	0	36.625	101.79	AF531717	China	NA	Pang et al., 2009	C	✓
EANASY88	0	36.625	101.79	EU816476	China	NA	Pang et al., 2009	A	✓
EANASY89	0	36.625	101.79	AF531717	China	NA	Pang et al., 2009	C	✓
EANASY90	0	36.625	101.79	AF531724	China	NA	Pang et al., 2009	B	✓
EANASY91	0	36.625	101.79	AF531706	China	NA	Pang et al., 2009	A	✓
EANASY92	0	36.625	101.79	AF531706	China	NA	Pang et al., 2009	A	✓
EANASY93	0	37.8741	112.556	AF531706	China	NA	Pang et al., 2009	A	✓
EANASY94	0	37.8741	112.556	AF531706	China	NA	Pang et al., 2009	A	✓
EANASY95	0	37.8741	112.556	AF531722	China	NA	Pang et al., 2009	B	✓
EANASY96	0	34.3467	108.948	EU816475	China	NA	Pang et al., 2009	A	✓
EANASY97	0	34.3467	108.948	AF531727	China	NA	Pang et al., 2009	B	✓
EANASY98	0	34.3467	108.948	AF531664	China	NA	Pang et al., 2009	A	✓
EANASY99	0	34.3467	108.948	AF531706	China	NA	Pang et al., 2009	A	✓
EANASY100	0	34.3467	108.948	D83635	China	NA	Pang et al., 2009	A	✓
EANASY101	0	34.3467	108.948	AF531716	China	NA	Pang et al., 2009	C	✓
EANASY102	0	34.3467	108.948	AF531727	China	NA	Pang et al., 2009	B	✓
EANASY103	0	34.3467	108.948	AF531715	China	NA	Pang et al., 2009	C	✓
EANASY104	0	34.3467	108.948	AF531664	China	NA	Pang et al., 2009	A	✓
EANASY105	0	34.3467	108.948	AF531727	China	NA	Pang et al., 2009	B	✓
EANASY106	0	34.3467	108.948	AF531664	China	NA	Pang et al., 2009	A	✓
EANASY107	0	34.3467	108.948	AF531722	China	NA	Pang et al., 2009	B	✓
EANASY108	0	34.3467	108.948	AF531727	China	NA	Pang et al., 2009	B	✓
EANASY109	0	34.3467	108.948	AF531722	China	NA	Pang et al., 2009	B	✓
EANASY110	0	34.3467	108.948	AF531722	China	NA	Pang et al., 2009	B	✓
EANASY111	0	34.3467	108.948	AF531669	China	NA	Pang et al., 2009	A	✓
EANASY112	0	34.3467	108.948	AF531669	China	NA	Pang et al., 2009	A	✓
EANASY113	0	34.3467	108.948	AF531669	China	NA	Pang et al., 2009	A	✓
EANASY114	0	34.3467	108.948	AF531664	China	NA	Pang et al., 2009	A	✓
EANASY115	0	34.3467	108.948	EU816519	China	NA	Pang et al., 2009	A	✓
EANASY116	0	34.3467	108.948	AF531706	China	NA	Pang et al., 2009	A	✓
EANASY117	0	34.3467	108.948	AF531722	China	NA	Pang et al., 2009	B	✓
EANASY118	0	34.3467	108.948	EU816518	China	NA	Pang et al., 2009	A	✓
EANASY119	0	34.3467	108.948	AF531669	China	NA	Pang et al., 2009	A	✓
EANASY120	0	34.3467	108.948	AF531669	China	NA	Pang et al., 2009	A	✓
EANASY121	0	34.3467	108.948	AF531669	China	NA	Pang et al., 2009	A	✓
EANASY122	0	34.3467	108.948	AF531722	China	NA	Pang et al., 2009	B	✓
EANASY123	0	34.3467	108.948	AF531669	China	NA	Pang et al., 2009	A	✓
EANASY124	0	34.3467	108.948	AF531671	China	NA	Pang et al., 2009	A	✓
EANASY125	0	34.3467	108.948	EU816552	China	NA	Pang et al., 2009	C	✓
EANASY126	0	34.3467	108.948	AF531668	China	NA	Pang et al., 2009	A	✓
EANASY127	0	34.3467	108.948	AF531722	China	NA	Pang et al., 2009	B	✓
EANASY128	0	34.3467	108.948	AF531727	China	NA	Pang et al., 2009	B	✓
EANASY129	0	34.3467	108.948	AF531669	China	NA	Pang et al., 2009	A	✓
EANASY130	0	34.3467	108.948	AF531664	China	NA	Pang et al., 2009	A	✓
EANASY131	0	34.3467	108.948	AF531715	China	NA	Pang et al., 2009	C	✓
EANASY132	0	34.3467	108.948	EU816552	China	NA	Pang et al., 2009	C	✓
EANASY133	0	34.3467	108.948	AF531722	China	NA	Pang et al., 2009	B	✓
EANASY134	0	34.3467	108.948	AF531671	China	NA	Pang et al., 2009	A	✓
EANASY135	0	34.3467	108.948	AF531664	China	NA	Pang et al., 2009	A	✓
EANASY136	0	34.3467	108.948	AF531722	China	NA	Pang et al., 2009	B	✓
EANASY137	0	34.3467	108.948	EU816481	China	NA	Pang et al., 2009	A	✓
EANASY138	0	34.3467	108.948	AF531669	China	NA	Pang et al., 2009	A	✓
EANASY139	0	34.3467	108.948	AF531669	China	NA	Pang et al., 2009	A	✓
EANASY140	0	34.3467	108.948	AF531664	China	NA	Pang et al., 2009	A	✓
EANASY141	0	34.3467	108.948	AF531671	China	NA	Pang et al., 2009	A	✓
EANASY142	0	34.3467	108.948	AF531669	China	NA	Pang et al., 2009	A	✓
EANASY143	0	34.3467	108.948	EU816468	China	NA	Pang et al., 2009	A	✓
EANASY144	0	34.3467	108.948	AF531672	China	NA	Pang et al., 2009	A	✓
EANASY145	0	34.3467	108.948	AF531669	China	NA	Pang et al., 2009	A	✓
EANASY146	0	34.3467	108.948	AF531668	China	NA	Pang et al., 2009	A	✓
EANASY147	0	34.3467	108.948	AF531669	China	NA	Pang et al., 2009	A	✓
EANASY148	0	34.3467	108.948	AF531664	China	NA	Pang et al., 2009	A	✓
EANASY149	0	34.3467	108.948	EU816471	China	NA	Pang et al., 2009	A	✓
EANASY150	0	34.3467	108.948	AF531671	China	NA	Pang et al., 2009	A	✓
EANASY151	0	34.3467	108.948	AF531670	China	NA	Pang et al., 2009	A	✓
EANASY152	0	34.3467	108.948	AF531715	China	NA	Pang et al., 2009	C	✓
EANASY153	0	34.3467	108.948	AF531716	China	NA	Pang et al., 2009	C	✓
EANASY154	0	34.3467	108.948	AF531669	China	NA	Pang et al., 2009	A	✓
EANASY155	0	34.3467	108.948	AF531722	China	NA	Pang et al., 2009	B	✓
EANASY156	0	34.3467	108.948	AF531669	China	NA	Pang et al., 2009	A	✓
EANASY157	0	34.3467	108.948	AF531669	China	NA	Pang et al., 2009	A	✓
EANASY158	0	34.3467	108.948	AF531669	China	NA	Pang et al., 2009	A	✓
EANASY159	0	34.3467	108.948	AF531671	China	NA	Pang et al., 2009	A	✓
EANASY160	0	34.3467	108.948	AF531722	China	NA	Pang et al., 2009	B	✓
EANASY161	0	34.3467	108.948	AF531669	China	NA	Pang et al., 2009	A	✓
EANASY162	0	34.3467	108.948	AF531669	China	NA	Pang et al., 2009	A	✓
EANASY163	0	34.3467	108.948	AF531722	China	NA	Pang et al., 2009	B	✓
EANASY164	0	34.3467	108.948	AF531722	China	NA	Pang et al., 2009	B	✓
EANASY165	0	34.3467	108.948	AF531669	China	NA	Pang et al., 2009	A	✓
EANASY166	0	34.3467	108.948	AF531671	China	NA	Pang et al., 2009	A	✓
EANASY167	0	34.3467	108.948	AF531669	China	NA	Pang et al., 2009	A	✓
EANASY168	0	34.3467	108.948	AF531671	China	NA	Pang et al., 2009	A	✓
EANASY169	0	34.3467	108.948	AF531727	China	NA	Pang et al., 2009	B	✓
EANASY170	0	34.3467	108.948	AF531669	China	NA	Pang et al., 2009	A	✓
EANASY171	0	34.3467	108.948	AF531664	China	NA	Pang et al., 2009	A	✓
EANASY172	0	34.3467	108.948	AF531669	China	NA	Pang et al., 2009	A	✓
EANASY173	0	34.3467	108.948	EU816510	China	NA	Pang et al., 2009	A	✓
EANASY174	0	34.3467	108.948	AF531671	China	NA	Pang et al., 2009	A	✓
EANASY175	0	34.3467	108.948	AF531669	China	NA	Pang et al., 2009	A	✓
EANASY176	0	34.3467	108.948	AF531671	China	NA	Pang et al., 2009	A	✓
EANASY177	0	34.3467	108.948	AF531671	China	NA	Pang et al., 2009	A	✓
EANASY178	0	34.3467	108.948	AF531727	China	NA	Pang et al., 2009	B	✓
EANASY179	0	34.3467	108.948	AF531717	China	NA	Pang et al., 2009	C	✓
EANASY180	0	34.3467	108.948	AF531716	China	NA	Pang et al., 2009	C	✓
EANASY181	0	34.3467	108.948	AF531664	China	NA	Pang et al., 2009	A	✓
EANASY182	0	34.3467	108.948	AF531722	China	NA	Pang et al., 2009	B	✓
EANASY183	0	34.3467	108.948	AF531669	China	NA	Pang et al., 2009	A	✓
EANASY184	0	34.3467	108.948	AF531727	China	NA	Pang et al., 2009	B	✓
EANASY185	0	34.3467	108.948	AF531671	China	NA	Pang et al., 2009	A	✓
EANASY186	0	34.3467	108.948	EU816552	China	NA	Pang et al., 2009	C	✓
EANASY188	0	27.705465,	85.3285	AF531722	Nepal	NA	Pang et al., 2009	B	✓
EANASY189	0	27.705465,	85.3285	AF531706	Nepal	NA	Pang et al., 2009	A	✓
EANASY190	0	47.9114	106.932	AF531664	Mongolia	NA	Pang et al., 2009	A	✓
EANASY191	0	47.9114	106.932	EU816525	Mongolia	NA	Pang et al., 2009	A	✓
EANASY192	0	30.5764	104.067	AF531710	China	NA	Savolainen et al., 2002	A	✓
EANASY193	0	30.5764	104.067	AF531711	China	NA	Savolainen et al., 2002	A	✓
EANASY194	0	30.5764	104.067	AF531713	China	NA	Savolainen et al., 2002	A	✓
EANASY195	0	30.5764	104.067	AF531695	China	NA	Savolainen et al., 2002	A	✓
EANASY196	0	30.5764	104.067	AF531702	China	NA	Savolainen et al., 2002	A	✓
EANASY197	0	30.5764	104.067	AF531664	China	NA	Savolainen et al., 2002	A	✓
EANASY198	0	30.5764	104.067	AF531681	China	NA	Savolainen et al., 2002	A	✓
EANASY199	0	30.5764	104.067	AF531681	China	NA	Savolainen et al., 2002	A	✓
EANASY200	0	30.5764	104.067	AF531710	China	NA	Savolainen et al., 2002	A	✓
EANASY201	0	30.5764	104.067	AF531710	China	NA	Savolainen et al., 2002	A	✓
EANASY202	0	30.5764	104.067	AF531664	China	NA	Savolainen et al., 2002	A	✓
EANASY203	0	30.5764	104.067	AF531716	China	NA	Savolainen et al., 2002	C	✓
EANASY204	0	30.5764	104.067	AF531664	China	NA	Savolainen et al., 2002	A	✓
EANASY205	0	30.5764	104.067	AF531702	China	NA	Savolainen et al., 2002	A	✓
EANASY206	0	30.5764	104.067	AF531702	China	NA	Savolainen et al., 2002	A	✓
EANASY207	0	30.5764	104.067	AF531664	China	NA	Savolainen et al., 2002	A	✓
EANASY208	0	30.5764	104.067	AF531664	China	NA	Savolainen et al., 2002	A	✓
EANASY209	0	30.5764	104.067	AF531709	China	NA	Savolainen et al., 2002	A	✓
EANASY210	0	30.5764	104.067	AF531695	China	NA	Savolainen et al., 2002	A	✓
EANASY211	0	30.5764	104.067	AF531702	China	NA	Savolainen et al., 2002	A	✓
EANASY212	0	30.5764	104.067	AF531702	China	NA	Savolainen et al., 2002	A	✓
EANASY213	0	30.5764	104.067	AF531710	China	NA	Savolainen et al., 2002	A	✓
EANASY214	0	30.5764	104.067	AF531664	China	NA	Savolainen et al., 2002	A	✓
EANASY215	0	30.5764	104.067	AF531681	China	NA	Savolainen et al., 2002	A	✓
EANASY216	0	30.5764	104.067	AF531656	China	NA	Savolainen et al., 2002	A	✓
EANASY217	0	30.5764	104.067	AF531664	China	NA	Savolainen et al., 2002	A	✓
EANASY218	0	30.5764	104.067	AF531664	China	NA	Savolainen et al., 2002	A	✓
EANASY219	0	30.5764	104.067	AF531702	China	NA	Savolainen et al., 2002	A	✓
EANASY220	0	30.5764	104.067	AF531695	China	NA	Savolainen et al., 2002	A	✓
EANASY221	0	30.5764	104.067	AF531702	China	NA	Savolainen et al., 2002	A	✓
EANASY222	0	30.5764	104.067	AF531656	China	NA	Savolainen et al., 2002	A	✓
EANASY223	0	30.5764	104.067	AF531664	China	NA	Savolainen et al., 2002	A	✓
EANASY224	0	30.5764	104.067	AF531702	China	NA	Savolainen et al., 2002	A	✓
EANASY225	0	30.5764	104.067	AF531702	China	NA	Savolainen et al., 2002	A	✓
EANASY226	0	30.5764	104.067	AF531702	China	NA	Savolainen et al., 2002	A	✓
EANASY227	0	30.5764	104.067	AF531702	China	NA	Savolainen et al., 2002	A	✓
EANASY228	0	30.5764	104.067	AF531702	China	NA	Savolainen et al., 2002	A	✓
EANASY229	0	30.5764	104.067	AF531664	China	NA	Savolainen et al., 2002	A	✓
EANASY230	0	30.5764	104.067	AF531695	China	NA	Savolainen et al., 2002	A	✓
EANASY231	0	30.5764	104.067	AF531664	China	NA	Savolainen et al., 2002	A	✓
EANASY232	0	30.5764	104.067	AF531702	China	NA	Savolainen et al., 2002	A	✓
EANASY233	0	30.5764	104.067	AF531702	China	NA	Savolainen et al., 2002	A	✓
EANASY234	0	30.5764	104.067	AF531664	China	NA	Savolainen et al., 2002	A	✓
EANASY235	0	30.5764	104.067	AF531664	China	NA	Savolainen et al., 2002	A	✓
EANASY236	0	30.5764	104.067	AF531702	China	NA	Savolainen et al., 2002	A	✓
EANASY237	0	30.5764	104.067	AF531671	China	NA	Savolainen et al., 2002	A	✓
EANASY238	0	30.5764	104.067	AF531671	China	NA	Savolainen et al., 2002	A	✓
EANASY239	0	30.5764	104.067	AF531671	China	NA	Savolainen et al., 2002	A	✓
EANASY240	0	29.6515	91.1498	AF531664	China	NA	Savolainen et al., 2002	A	✓
EANASY241	0	29.6515	91.1498	AF531664	China	NA	Savolainen et al., 2002	A	✓
EANASY242	0	29.6515	91.1498	AF531705	China	NA	Savolainen et al., 2002	A	✓
EANASY243	0	29.6515	91.1498	AF531670	China	NA	Savolainen et al., 2002	A	✓
EANASY244	0	29.6515	91.1498	AF531703	China	NA	Savolainen et al., 2002	A	✓
EANASY245	0	29.6515	91.1498	AF531704	China	NA	Savolainen et al., 2002	A	✓
EANASY246	0	29.6515	91.1498	AF531704	China	NA	Savolainen et al., 2002	A	✓
ISEA111	0	14.605	120.995	AF531698	Philippines	NA	Savolainen et al., 2002	A	✓
ISEA145	0	-0.394214	114.121	AF531664	Indonesia	NA	Oskarsson et al., 2012	A	✓
ISEA212	0	14.1731	121.246	AF531671	Philippines	NA	Oskarsson et al., 2012	A	✓
MESWA01	0	38.4959	43.4094	HQ452476	Turkey	NA	Ardalan et al., 2011	A	✓
MESWA02	0	38.4959	43.4094	AF531723	Turkey	NA	Ardalan et al., 2011	A	✓
MESWA03	0	38.4959	43.4094	AF531722	Turkey	NA	Ardalan et al., 2011	A	✓
MESWA04	0	43.4094	32.8606	HQ452476	Turkey	NA	Ardalan et al., 2011	A	✓
MESWA05	0	43.4094	32.8606	AF531672	Turkey	NA	Ardalan et al., 2011	A	✓
MESWA06	0	43.4094	32.8606	AF531672	Turkey	NA	Ardalan et al., 2011	A	✓
MESWA07	0	43.4094	32.8606	AF531672	Turkey	NA	Ardalan et al., 2011	A	✓
MESWA08	0	40.6153	43.101	AF531740	Turkey	NA	Ardalan et al., 2011	A	✓
MESWA09	0	40.6153	43.101	AF531720	Turkey	NA	Ardalan et al., 2011	A	✓
MESWA10	0	40.6153	43.101	AF531716	Turkey	NA	Ardalan et al., 2011	A	✓
MESWA11	0	39.8913	44.0757	AF531670	Turkey	NA	Ardalan et al., 2011	A	✓
MESWA12	0	24.7065	46.7388	AF531716	Saudi Arabia	NA	Pang et al., 2009	B	✓
MESWA13	0	35.6956	51.4278	AF531671	Iran	NA	Ardalan et al., 2011	B	✓
MESWA14	0	36.4181	54.9764	AF531670	Iran	NA	Ardalan et al., 2011	B	✓
MESWA15	0	35.6956	51.4278	HQ287741	Iran	NA	Brown et al., 2011	B	✓
MESWA16	0	35.6956	51.4278	AF531715	Iran	NA	Brown et al., 2011	B	✓
MESWA17	0	35.6956	51.4278	AF531727	Iran	NA	Brown et al., 2011	B	✓
MESWA18	0	35.6956	51.4278	AF531722	Iran	NA	Brown et al., 2011	B	✓
MESWA19	0	35.6956	51.4278	AF531722	Iran	NA	Brown et al., 2011	B	✓
MESWA20	0	35.6956	51.4278	AF531700	Iran	NA	Brown et al., 2011	C	✓
MESWA21	0	35.6956	51.4278	AF531679	Iran	NA	Brown et al., 2011	C	✓
MESWA22	0	35.6956	51.4278	AF531671	Iran	NA	Brown et al., 2011	D	✓
MESWA23	0	35.6956	51.4278	AF531671	Iran	NA	Brown et al., 2011	B	✓
MESWA24	0	35.6956	51.4278	AF531671	Iran	NA	Brown et al., 2011	A	✓
MESWA25	0	35.6956	51.4278	AF531671	Iran	NA	Brown et al., 2011	A	✓
MESWA26	0	35.6956	51.4278	AF531670	Iran	NA	Brown et al., 2011	B	✓
MESWA27	0	35.6956	51.4278	AF531670	Iran	NA	Brown et al., 2011	A	✓
MESWA28	0	35.6956	51.4278	AF531668	Iran	NA	Brown et al., 2011	A	✓
MESWA29	0	35.6956	51.4278	AF531664	Iran	NA	Brown et al., 2011	A	✓
MESWA30	0	35.6956	51.4278	AF531664	Iran	NA	Brown et al., 2011	A	✓
MESWA31	0	35.6956	51.4278	AF531664	Iran	NA	Brown et al., 2011	A	✓
MESWA32	0	35.6956	51.4278	AF531664	Iran	NA	Brown et al., 2011	A	✓
MESWA33	0	35.6956	51.4278	AF531715	Iran	NA	Pang et al., 2009	A	✓
MESWA34	0	35.6956	51.4278	AF531677	Iran	NA	Savolainen et al., 2002	A	✓
MESWA35	0	35.6956	51.4278	AF531679	Iran	NA	Pang et al., 2009	A	✓
MESWA36	0	36.7444	47.6725	AF531669	Iran	NA	Ardalan et al., 2011	A	✓
MESWA37	0	36.298	59.6057	AF531664	Iran	NA	Pang et al., 2009	A	✓
MESWA38	0	36.298	59.6057	AF531656	Iran	NA	Pang et al., 2009	A	✓
MESWA39	0	30.2833	57.0833	HQ452469	Iran	NA	Ardalan et al., 2011	A	✓
MESWA40	0	30.2833	57.0833	AF531669	Iran	NA	Ardalan et al., 2011	A	✓
MESWA41	0	30.2833	57.0833	AF531664	Iran	NA	Ardalan et al., 2011	A	✓
MESWA42	0	30.2833	57.0833	AF531655	Iran	NA	Ardalan et al., 2011	A	✓
MESWA43	0	36.6289	57.514	AF531674	Iran	NA	Ardalan et al., 2011	A	✓
MESWA44	0	36.298	59.6057	AF531664	Iran	NA	Ardalan et al., 2011	A	✓
MESWA45	0	28.5	53.5606	AF531671	Iran	NA	Ardalan et al., 2011	A	✓
MESWA46	0	33.6375	46.4228	EU816506	Iran	NA	Ardalan et al., 2011	A	✓
MESWA47	0	27.1884	56.2768	HQ452473	Iran	NA	Ardalan et al., 2011	A	✓
MESWA48	0	27.1884	56.2768	AF531664	Iran	NA	Ardalan et al., 2011	B	✓
MESWA49	0	37.285	55.1514	AF531739	Iran	NA	Pang et al., 2009	B	✓
MESWA50	0	37.285	55.1514	AF531739	Iran	NA	Ardalan et al., 2011	B	✓
MESWA51	0	37.285	55.1514	AF531739	Iran	NA	Ardalan et al., 2011	B	✓
MESWA52	0	37.285	55.1514	AF531739	Iran	NA	Ardalan et al., 2011	B	✓
MESWA53	0	37.285	55.1514	AF531727	Iran	NA	Pang et al., 2009	B	✓
MESWA54	0	37.285	55.1514	AF531722	Iran	NA	Pang et al., 2009	A	✓
MESWA55	0	37.285	55.1514	AF531723	Iran	NA	Ardalan et al., 2011	A	✓
MESWA56	0	37.285	55.1514	AF531722	Iran	NA	Ardalan et al., 2011	C	✓
MESWA57	0	37.285	55.1514	AF531664	Iran	NA	Pang et al., 2009	A	✓
MESWA58	0	37.285	55.1514	AF531664	Iran	NA	Pang et al., 2009	A	✓
MESWA59	0	37.285	55.1514	AF531664	Iran	NA	Pang et al., 2009	A	✓
MESWA60	0	37.285	55.1514	AF531664	Iran	NA	Pang et al., 2009	D	✓
MESWA61	0	37.285	55.1514	AF531664	Iran	NA	Pang et al., 2009	A	✓
MESWA62	0	37.285	55.1514	AF531671	Iran	NA	Ardalan et al., 2011	B	✓
MESWA63	0	37.285	55.1514	AF531670	Iran	NA	Ardalan et al., 2011	B	✓
MESWA64	0	37.285	55.1514	AF531669	Iran	NA	Ardalan et al., 2011	B	✓
MESWA65	0	37.285	55.1514	AF531664	Iran	NA	Ardalan et al., 2011	B	✓
MESWA66	0	37.285	55.1514	AF531664	Iran	NA	Ardalan et al., 2011	B	✓
MESWA67	0	33.8986	49.8875	AF531670	Iran	NA	Ardalan et al., 2011	B	✓
MESWA68	0	35.2281	52.3492	AF531727	Iran	NA	Ardalan et al., 2011	A	✓
MESWA69	0	36.6868	52.5246	AF531670	Iran	NA	Ardalan et al., 2011	A	✓
MESWA70	0	29.1684	53.0888	AF531722	Iran	NA	Ardalan et al., 2011	A	✓
MESWA71	0	29.1684	53.0888	AF531722	Iran	NA	Ardalan et al., 2011	B	✓
MESWA72	0	29.1684	53.0888	AF531664	Iran	NA	Ardalan et al., 2011	B	✓
MESWA73	0	32.6333	51.65	AF531727	Iran	NA	Ardalan et al., 2011	B	✓
MESWA74	0	32.6333	51.65	AF531727	Iran	NA	Ardalan et al., 2011	A	✓
MESWA75	0	32.6333	51.65	AF531722	Iran	NA	Ardalan et al., 2011	A	✓
MESWA76	0	32.6333	51.65	AF531722	Iran	NA	Ardalan et al., 2011	A	✓
MESWA77	0	32.6333	51.65	AF531722	Iran	NA	Ardalan et al., 2011	A	✓
MESWA78	0	32.6333	51.65	AF531722	Iran	NA	Ardalan et al., 2011	A	✓
MESWA79	0	32.6333	51.65	AF531669	Iran	NA	Ardalan et al., 2011	C	✓
MESWA80	0	33.6375	46.4228	EU816506	Iran	NA	Pang et al., 2009	A	✓
MESWA81	0	33.6375	46.4228	EU816506	Iran	NA	Pang et al., 2009	A	✓
MESWA82	0	33.6375	46.4228	AF531671	Iran	NA	Pang et al., 2009	A	✓
MESWA83	0	32.3837	48.4046	HQ452466	Iran	NA	Ardalan et al., 2011	A	✓
MESWA84	0	36.3517	56.8783	AF531716	Iran	NA	Ardalan et al., 2011	A	✓
MESWA85	0	36.8393	54.4444	AF531664	Iran	NA	Ardalan et al., 2011	B	✓
MESWA86	0	33.8333	48.8333	AF531664	Iran	NA	Ardalan et al., 2011	B	✓
MESWA87	0	29.2667	51.2167	AF531671	Iran	NA	Ardalan et al., 2011	C	✓
MESWA88	0	36.4853	54.9997	AF531670	Iran	NA	Ardalan et al., 2011	A	✓
MESWA89	0	35.2608	57.9697	EU816506	Iran	NA	Ardalan et al., 2011	A	✓
MESWA90	0	32.4978	51.7767	AF531669	Iran	NA	Ardalan et al., 2011	A	✓
MESWA91	0	35.6956	51.4278	AY656710	Iran	NA	Ardalan et al., 2011	A	✓
MESWA92	0	35.6956	51.4278	AF531671	Iran	NA	Ardalan et al., 2011	A	✓
MESWA93	0	36.7844	57.0122	AF531671	Iran	NA	Ardalan et al., 2011	A	✓
MESWA94	0	38.2527	48.2919	HQ452471	Iran	NA	Ardalan et al., 2011	A	✓
MESWA95	0	38.2527	48.2919	AF531671	Iran	NA	Ardalan et al., 2011	A	✓
MESWA96	0	38.2527	48.2919	AF531655	Iran	NA	Ardalan et al., 2011	A	✓
MESWA97	0	34.0917	49.6892	AF531722	Iran	NA	Ardalan et al., 2011	A	✓
MESWA98	0	36.7844	57.0122	AF531664	Iran	NA	Ardalan et al., 2011	A	✓
MESWA99	0	36.7844	57.0122	AF531669	Iran	NA	Ardalan et al., 2011	B	✓
MESWA100	0	40.6153	43.101	HQ452476	Turkey	NA	Ardalan et al., 2011	C	✓
MESWA101	0	40.6153	43.101	AF531722	Turkey	NA	Ardalan et al., 2011	A	✓
MESWA102	0	40.6153	43.101	AF531679	Turkey	NA	Ardalan et al., 2011	A	✓
MESWA103	0	40.6153	43.101	AF531655	Turkey	NA	Ardalan et al., 2011	A	✓
MESWA104	0	39.8913	44.0757	AF531724	Turkey	NA	Ardalan et al., 2011	A	✓
MESWA105	0	39.8913	44.0757	AF531722	Turkey	NA	Ardalan et al., 2011	A	✓
MESWA106	0	39.8913	44.0757	HQ452466	Turkey	NA	Ardalan et al., 2011	B	✓
MESWA107	0	39.8913	44.0757	AF531691	Turkey	NA	Ardalan et al., 2011	B	✓
MESWA108	0	39.8913	44.0757	AF531670	Turkey	NA	Ardalan et al., 2011	D	✓
MESWA109	0	39.8913	44.0757	AF531670	Turkey	NA	Ardalan et al., 2011	D	✓
MESWA118	0	39.8913	44.0757	AF531664	Turkey	NA	Ardalan et al., 2011	A	✓
MESWA119	0	33.5138	36.3061	AF531723	Syria	NA	Pang et al., 2009	A	✓
MESWA120	0	35.6956	51.4278	AF531723	Persian Plateau	NA	Ardalan et al., 2011	A	✓
MESWA121	0	35.6956	51.4278	AF531723	Persian Plateau	NA	Ardalan et al., 2011	A	✓
MESWA122	0	29.5025	60.8704	EU816543	Iran	NA	Ardalan et al., 2011	A	✓
MESWA123	0	34.6447	49.9575	AF531722	Iran	NA	Ardalan et al., 2011	A	✓
MESWA124	0	35.7388	51.1321	AY656705	Iran	NA	Ardalan et al., 2011	A	✓
MESWA125	0	36.2089	59.6639	AF531671	Iran	NA	Ardalan et al., 2011	A	✓
MESWA126	0	35.6956	51.4278	AF531717	Iran	NA	Ardalan et al., 2011	A	✓
MESWA127	0	35.6956	51.4278	AF531674	Iran	NA	Pang et al., 2009	A	✓
MESWA128	0	35.6956	51.4278	AF531664	Iran	NA	Pang et al., 2009	A	✓
MESWA129	0	35.6956	51.4278	AF531671	Iran	NA	Ardalan et al., 2011	A	✓
MESWA130	0	35.6956	51.4278	AF531670	Iran	NA	Ardalan et al., 2011	A	✓
MESWA131	0	35.6956	51.4278	AF531669	Iran	NA	Ardalan et al., 2011	A	✓
MESWA132	0	35.6956	51.4278	AF531669	Iran	NA	Ardalan et al., 2011	A	✓
MESWA133	0	35.6956	51.4278	AF531669	Iran	NA	Ardalan et al., 2011	A	✓
MESWA134	0	35.6956	51.4278	AF531664	Iran	NA	Ardalan et al., 2011	A	✓
MESWA135	0	35.6956	51.4278	AF531664	Iran	NA	Ardalan et al., 2011	A	✓
MESWA136	0	35.6956	51.4278	AF531664	Iran	NA	Ardalan et al., 2011	A	✓
MESWA137	0	35.6956	51.4278	AF531669	Iran	NA	Ardalan et al., 2011	A	✓
MESWA138	0	36.4001	47.1128	AY656710	Iran	NA	Ardalan et al., 2011	A	✓
MESWA139	0	31.5626	48.189	HQ452466	Iran	NA	Ardalan et al., 2011	A	✓
MESWA140	0	35.5728	53.3972	AF531723	Iran	NA	Pang et al., 2009	A	✓
MESWA141	0	35.5728	53.3972	AF531731	Iran	NA	Ardalan et al., 2011	A	✓
MESWA142	0	35.5728	53.3972	AF531722	Iran	NA	Ardalan et al., 2011	A	✓
MESWA143	0	35.5728	53.3972	AF531671	Iran	NA	Pang et al., 2009	A	✓
MESWA144	0	35.5728	53.3972	AF531664	Iran	NA	Pang et al., 2009	A	✓
MESWA145	0	35.5728	53.3972	AF531671	Iran	NA	Ardalan et al., 2011	A	✓
MESWA146	0	36.5633	53.06	AY656705	Iran	NA	Ardalan et al., 2011	A	✓
MESWA147	0	36.2125	57.6819	AF531656	Iran	NA	Ardalan et al., 2011	A	✓
MESWA148	0	29.3833	51.1067	AF531722	Iran	NA	Ardalan et al., 2011	A	✓
MESWA149	0	35.6956	51.4278	AF531739	Iran	NA	Brown et al., 2011	A	✓
MESWA150	0	35.6956	51.4278	AF531717	Iran	NA	Brown et al., 2011	A	✓
MESWA151	0	35.6956	51.4278	AF531717	Iran	NA	Brown et al., 2011	A	✓
MESWA152	0	35.6956	51.4278	AF531717	Iran	NA	Brown et al., 2011	A	✓
MESWA153	0	35.6956	51.4278	AF531717	Iran	NA	Brown et al., 2011	A	✓
MESWA154	0	35.6956	51.4278	AF531717	Iran	NA	Brown et al., 2011	A	✓
MESWA155	0	35.6956	51.4278	AF531715	Iran	NA	Brown et al., 2011	A	✓
MESWA156	0	35.6956	51.4278	AF531715	Iran	NA	Brown et al., 2011	A	✓
MESWA157	0	35.6956	51.4278	AF531715	Iran	NA	Brown et al., 2011	A	✓
MESWA158	0	35.6956	51.4278	AF531715	Iran	NA	Brown et al., 2011	A	✓
MESWA159	0	35.6956	51.4278	AF531715	Iran	NA	Brown et al., 2011	A	✓
MESWA160	0	35.6956	51.4278	AF531715	Iran	NA	Brown et al., 2011	A	✓
MESWA161	0	35.6956	51.4278	AF531727	Iran	NA	Brown et al., 2011	A	✓
MESWA162	0	35.6956	51.4278	AF531727	Iran	NA	Brown et al., 2011	A	✓
MESWA163	0	35.6956	51.4278	AF531727	Iran	NA	Brown et al., 2011	A	✓
MESWA164	0	35.6956	51.4278	AF531727	Iran	NA	Brown et al., 2011	A	✓
MESWA165	0	35.6956	51.4278	AF531727	Iran	NA	Brown et al., 2011	A	✓
MESWA166	0	35.6956	51.4278	AF531727	Iran	NA	Brown et al., 2011	A	✓
MESWA167	0	35.6956	51.4278	AF531727	Iran	NA	Brown et al., 2011	A	✓
MESWA168	0	35.6956	51.4278	AF531727	Iran	NA	Brown et al., 2011	A	✓
MESWA169	0	35.6956	51.4278	AF531727	Iran	NA	Brown et al., 2011	A	✓
MESWA170	0	35.6956	51.4278	AF531727	Iran	NA	Brown et al., 2011	A	✓
MESWA171	0	35.6956	51.4278	AF531733	Iran	NA	Brown et al., 2011	A	✓
MESWA172	0	35.6956	51.4278	AF531732	Iran	NA	Brown et al., 2011	A	✓
MESWA173	0	35.6956	51.4278	AF531722	Iran	NA	Brown et al., 2011	A	✓
MESWA174	0	35.6956	51.4278	AF531722	Iran	NA	Brown et al., 2011	A	✓
MESWA175	0	35.6956	51.4278	AF531722	Iran	NA	Brown et al., 2011	A	✓
MESWA176	0	35.6956	51.4278	AF531722	Iran	NA	Brown et al., 2011	A	✓
MESWA177	0	35.6956	51.4278	AF531722	Iran	NA	Brown et al., 2011	A	✓
MESWA178	0	35.6956	51.4278	AF531722	Iran	NA	Brown et al., 2011	A	✓
MESWA179	0	35.6956	51.4278	AF531722	Iran	NA	Brown et al., 2011	A	✓
MESWA180	0	35.6956	51.4278	AF531722	Iran	NA	Brown et al., 2011	A	✓
MESWA181	0	35.6956	51.4278	AF531722	Iran	NA	Brown et al., 2011	A	✓
MESWA182	0	35.6956	51.4278	AF531722	Iran	NA	Brown et al., 2011	A	✓
MESWA183	0	35.6956	51.4278	AF531722	Iran	NA	Brown et al., 2011	A	✓
MESWA184	0	35.6956	51.4278	AF531722	Iran	NA	Brown et al., 2011	A	✓
MESWA185	0	35.6956	51.4278	AF531722	Iran	NA	Brown et al., 2011	A	✓
MESWA186	0	35.6956	51.4278	AF531722	Iran	NA	Brown et al., 2011	A	✓
MESWA187	0	35.6956	51.4278	AF531722	Iran	NA	Brown et al., 2011	A	✓
MESWA188	0	35.6956	51.4278	AF531722	Iran	NA	Brown et al., 2011	A	✓
MESWA189	0	35.6956	51.4278	AF531722	Iran	NA	Brown et al., 2011	A	✓
MESWA190	0	35.6956	51.4278	AF531722	Iran	NA	Brown et al., 2011	A	✓
MESWA191	0	35.6956	51.4278	AF531722	Iran	NA	Brown et al., 2011	A	✓
MESWA192	0	35.6956	51.4278	AF531722	Iran	NA	Brown et al., 2011	A	✓
MESWA193	0	35.6956	51.4278	AF531722	Iran	NA	Brown et al., 2011	A	✓
MESWA194	0	35.6956	51.4278	AF531722	Iran	NA	Brown et al., 2011	A	✓
MESWA195	0	35.6956	51.4278	AF531722	Iran	NA	Brown et al., 2011	A	✓
MESWA196	0	35.6956	51.4278	AF531722	Iran	NA	Brown et al., 2011	A	✓
MESWA197	0	35.6956	51.4278	AF531722	Iran	NA	Brown et al., 2011	A	✓
MESWA198	0	35.6956	51.4278	HQ287742	Iran	NA	Brown et al., 2011	A	✓
MESWA199	0	35.6956	51.4278	HQ287740	Iran	NA	Brown et al., 2011	A	✓
MESWA200	0	35.6956	51.4278	AF531682	Iran	NA	Brown et al., 2011	A	✓
MESWA201	0	35.6956	51.4278	AF531682	Iran	NA	Brown et al., 2011	A	✓
MESWA202	0	35.6956	51.4278	AF531656	Iran	NA	Brown et al., 2011	A	✓
MESWA203	0	35.6956	51.4278	AF531656	Iran	NA	Brown et al., 2011	A	✓
MESWA204	0	35.6956	51.4278	AF531656	Iran	NA	Brown et al., 2011	A	✓
MESWA205	0	35.6956	51.4278	AF531680	Iran	NA	Brown et al., 2011	A	✓
MESWA206	0	35.6956	51.4278	AF531680	Iran	NA	Brown et al., 2011	A	✓
MESWA207	0	35.6956	51.4278	AF531679	Iran	NA	Brown et al., 2011	A	✓
MESWA208	0	35.6956	51.4278	AF531679	Iran	NA	Brown et al., 2011	A	✓
MESWA209	0	35.6956	51.4278	AF531679	Iran	NA	Brown et al., 2011	A	✓
MESWA210	0	35.6956	51.4278	AF531679	Iran	NA	Brown et al., 2011	A	✓
MESWA211	0	35.6956	51.4278	AF531678	Iran	NA	Brown et al., 2011	A	✓
MESWA212	0	35.6956	51.4278	AF531678	Iran	NA	Brown et al., 2011	A	✓
MESWA213	0	35.6956	51.4278	AF531678	Iran	NA	Brown et al., 2011	A	✓
MESWA214	0	35.6956	51.4278	AF531678	Iran	NA	Brown et al., 2011	A	✓
MESWA215	0	35.6956	51.4278	AF531674	Iran	NA	Brown et al., 2011	A	✓
MESWA216	0	35.6956	51.4278	AF531674	Iran	NA	Brown et al., 2011	A	✓
MESWA217	0	35.6956	51.4278	AF531674	Iran	NA	Brown et al., 2011	A	✓
MESWA218	0	35.6956	51.4278	AF531671	Iran	NA	Brown et al., 2011	A	✓
MESWA219	0	35.6956	51.4278	AF531671	Iran	NA	Brown et al., 2011	A	✓
MESWA220	0	35.6956	51.4278	AF531671	Iran	NA	Brown et al., 2011	A	✓
MESWA221	0	35.6956	51.4278	AF531671	Iran	NA	Brown et al., 2011	A	✓
MESWA222	0	35.6956	51.4278	AF531671	Iran	NA	Brown et al., 2011	A	✓
MESWA223	0	35.6956	51.4278	AF531671	Iran	NA	Brown et al., 2011	A	✓
MESWA224	0	35.6956	51.4278	AF531671	Iran	NA	Brown et al., 2011	A	✓
MESWA225	0	35.6956	51.4278	AF531671	Iran	NA	Brown et al., 2011	A	✓
MESWA226	0	35.6956	51.4278	AF531671	Iran	NA	Brown et al., 2011	A	✓
MESWA227	0	35.6956	51.4278	AF531671	Iran	NA	Brown et al., 2011	A	✓
MESWA228	0	35.6956	51.4278	AF531671	Iran	NA	Brown et al., 2011	A	✓
MESWA229	0	35.6956	51.4278	AF531671	Iran	NA	Brown et al., 2011	A	✓
MESWA230	0	35.6956	51.4278	AF531671	Iran	NA	Brown et al., 2011	A	✓
MESWA231	0	35.6956	51.4278	AF531671	Iran	NA	Brown et al., 2011	A	✓
MESWA232	0	35.6956	51.4278	AF531671	Iran	NA	Brown et al., 2011	A	✓
MESWA233	0	35.6956	51.4278	AF531671	Iran	NA	Brown et al., 2011	A	✓
MESWA234	0	35.6956	51.4278	AF531671	Iran	NA	Brown et al., 2011	A	✓
MESWA235	0	35.6956	51.4278	AF531671	Iran	NA	Brown et al., 2011	A	✓
MESWA236	0	35.6956	51.4278	AF531671	Iran	NA	Brown et al., 2011	A	✓
MESWA237	0	35.6956	51.4278	AF531671	Iran	NA	Brown et al., 2011	A	✓
MESWA238	0	35.6956	51.4278	AF531671	Iran	NA	Brown et al., 2011	A	✓
MESWA239	0	35.6956	51.4278	AF531671	Iran	NA	Brown et al., 2011	A	✓
MESWA240	0	35.6956	51.4278	AF531671	Iran	NA	Brown et al., 2011	A	✓
MESWA241	0	35.6956	51.4278	AF531671	Iran	NA	Brown et al., 2011	A	✓
MESWA242	0	35.6956	51.4278	AF531671	Iran	NA	Brown et al., 2011	A	✓
MESWA243	0	35.6956	51.4278	AF531671	Iran	NA	Brown et al., 2011	A	✓
MESWA244	0	35.6956	51.4278	AF531671	Iran	NA	Brown et al., 2011	A	✓
MESWA245	0	35.6956	51.4278	AF531671	Iran	NA	Brown et al., 2011	A	✓
MESWA246	0	35.6956	51.4278	AF531671	Iran	NA	Brown et al., 2011	A	✓
MESWA247	0	35.6956	51.4278	AF531671	Iran	NA	Brown et al., 2011	A	✓
MESWA248	0	35.6956	51.4278	AF531671	Iran	NA	Brown et al., 2011	A	✓
MESWA249	0	35.6956	51.4278	AF531671	Iran	NA	Brown et al., 2011	A	✓
MESWA250	0	35.6956	51.4278	AF531671	Iran	NA	Brown et al., 2011	A	✓
MESWA251	0	35.6956	51.4278	AF531671	Iran	NA	Brown et al., 2011	A	✓
MESWA252	0	35.6956	51.4278	AF531671	Iran	NA	Brown et al., 2011	A	✓
MESWA253	0	35.6956	51.4278	AF531671	Iran	NA	Brown et al., 2011	A	✓
MESWA254	0	35.6956	51.4278	AF531671	Iran	NA	Brown et al., 2011	A	✓
MESWA255	0	35.6956	51.4278	AF531671	Iran	NA	Brown et al., 2011	A	✓
MESWA256	0	35.6956	51.4278	AF531671	Iran	NA	Brown et al., 2011	A	✓
MESWA257	0	35.6956	51.4278	AF531671	Iran	NA	Brown et al., 2011	A	✓
MESWA258	0	35.6956	51.4278	AF531670	Iran	NA	Brown et al., 2011	B	✓
MESWA259	0	35.6956	51.4278	AF531670	Iran	NA	Brown et al., 2011	B	✓
MESWA260	0	35.6956	51.4278	AF531670	Iran	NA	Brown et al., 2011	B	✓
MESWA261	0	35.6956	51.4278	AF531670	Iran	NA	Brown et al., 2011	B	✓
MESWA262	0	35.6956	51.4278	AF531670	Iran	NA	Brown et al., 2011	B	✓
MESWA263	0	35.6956	51.4278	AF531670	Iran	NA	Brown et al., 2011	B	✓
MESWA264	0	35.6956	51.4278	AF531670	Iran	NA	Brown et al., 2011	B	✓
MESWA265	0	35.6956	51.4278	AF531670	Iran	NA	Brown et al., 2011	B	✓
MESWA266	0	35.6956	51.4278	AF531670	Iran	NA	Brown et al., 2011	B	✓
MESWA267	0	35.6956	51.4278	AF531670	Iran	NA	Brown et al., 2011	B	✓
MESWA268	0	35.6956	51.4278	AF531670	Iran	NA	Brown et al., 2011	B	✓
MESWA269	0	35.6956	51.4278	AF531670	Iran	NA	Brown et al., 2011	B	✓
MESWA270	0	35.6956	51.4278	AF531670	Iran	NA	Brown et al., 2011	B	✓
MESWA271	0	35.6956	51.4278	AF531670	Iran	NA	Brown et al., 2011	B	✓
MESWA272	0	35.6956	51.4278	AF531668	Iran	NA	Brown et al., 2011	B	✓
MESWA273	0	35.6956	51.4278	AF531668	Iran	NA	Brown et al., 2011	B	✓
MESWA274	0	35.6956	51.4278	AF531668	Iran	NA	Brown et al., 2011	B	✓
MESWA275	0	35.6956	51.4278	AF531668	Iran	NA	Brown et al., 2011	B	✓
MESWA276	0	35.6956	51.4278	AF531668	Iran	NA	Brown et al., 2011	B	✓
MESWA277	0	35.6956	51.4278	AF531668	Iran	NA	Brown et al., 2011	B	✓
MESWA278	0	35.6956	51.4278	AF531668	Iran	NA	Brown et al., 2011	B	✓
MESWA279	0	35.6956	51.4278	AF531668	Iran	NA	Brown et al., 2011	B	✓
MESWA280	0	35.6956	51.4278	AF531668	Iran	NA	Brown et al., 2011	B	✓
MESWA281	0	35.6956	51.4278	AF531668	Iran	NA	Brown et al., 2011	B	✓
MESWA282	0	35.6956	51.4278	EU816523	Iran	NA	Brown et al., 2011	B	✓
MESWA283	0	35.6956	51.4278	EU816523	Iran	NA	Brown et al., 2011	B	✓
MESWA284	0	35.6956	51.4278	AF531667	Iran	NA	Brown et al., 2011	B	✓
MESWA285	0	35.6956	51.4278	AF531667	Iran	NA	Brown et al., 2011	B	✓
MESWA286	0	35.6956	51.4278	EU816506	Iran	NA	Brown et al., 2011	B	✓
MESWA287	0	35.6956	51.4278	EU816506	Iran	NA	Brown et al., 2011	B	✓
MESWA288	0	35.6956	51.4278	AF531664	Iran	NA	Brown et al., 2011	B	✓
MESWA289	0	35.6956	51.4278	AF531664	Iran	NA	Brown et al., 2011	B	✓
MESWA290	0	35.6956	51.4278	AF531664	Iran	NA	Brown et al., 2011	B	✓
MESWA291	0	35.6956	51.4278	AF531664	Iran	NA	Brown et al., 2011	B	✓
MESWA292	0	35.6956	51.4278	AF531664	Iran	NA	Brown et al., 2011	B	✓
MESWA293	0	35.6956	51.4278	AF531664	Iran	NA	Brown et al., 2011	B	✓
MESWA294	0	35.6956	51.4278	AF531664	Iran	NA	Brown et al., 2011	B	✓
MESWA295	0	35.6956	51.4278	AF531664	Iran	NA	Brown et al., 2011	B	✓
MESWA296	0	35.6956	51.4278	AF531664	Iran	NA	Brown et al., 2011	B	✓
MESWA297	0	35.6956	51.4278	AF531664	Iran	NA	Brown et al., 2011	B	✓
MESWA298	0	35.6956	51.4278	AF531664	Iran	NA	Brown et al., 2011	C	✓
MESWA299	0	35.6956	51.4278	AF531664	Iran	NA	Brown et al., 2011	C	✓
MESWA300	0	35.6956	51.4278	AF531664	Iran	NA	Brown et al., 2011	C	✓
MESWA301	0	35.6956	51.4278	AF531664	Iran	NA	Brown et al., 2011	C	✓
MESWA302	0	35.6956	51.4278	AF531664	Iran	NA	Brown et al., 2011	C	✓
MESWA303	0	35.6956	51.4278	AF531664	Iran	NA	Brown et al., 2011	C	✓
MESWA304	0	35.6956	51.4278	AF531664	Iran	NA	Brown et al., 2011	C	✓
MESWA305	0	35.6956	51.4278	AF531664	Iran	NA	Brown et al., 2011	C	✓
MESWA306	0	35.6956	51.4278	AF531664	Iran	NA	Brown et al., 2011	C	✓
MESWA307	0	35.6956	51.4278	AF531664	Iran	NA	Brown et al., 2011	C	✓
MESWA308	0	35.6956	51.4278	AF531664	Iran	NA	Brown et al., 2011	C	✓
MESWA309	0	35.6956	51.4278	AF531664	Iran	NA	Brown et al., 2011	C	✓
MESWA310	0	35.6956	51.4278	AF531664	Iran	NA	Brown et al., 2011	D	✓
MESWA311	0	35.6956	51.4278	AF531664	Iran	NA	Brown et al., 2011	A	✓
MESWA312	0	35.6956	51.4278	AF531664	Iran	NA	Brown et al., 2011	C	✓
MESWA314	0	35.6956	51.4278	AF531664	Iran	NA	Brown et al., 2011	A	✓
MESWA316	0	35.6956	51.4278	AF531664	Iran	NA	Brown et al., 2011	A	✓
MESWA317	0	35.6956	51.4278	AF531664	Iran	NA	Brown et al., 2011	A	✓
MESWA318	0	35.6956	51.4278	AF531664	Iran	NA	Brown et al., 2011	A	✓
MESWA319	0	35.6956	51.4278	AF531664	Iran	NA	Brown et al., 2011	A	✓
MESWA320	0	35.6956	51.4278	AF531664	Iran	NA	Brown et al., 2011	A	✓
MESWA321	0	35.6956	51.4278	AF531664	Iran	NA	Brown et al., 2011	A	✓
MESWA322	0	35.6956	51.4278	AF531664	Iran	NA	Brown et al., 2011	A	✓
MESWA323	0	35.6956	51.4278	AF531664	Iran	NA	Brown et al., 2011	A	✓
MESWA324	0	35.6956	51.4278	AF531664	Iran	NA	Brown et al., 2011	B	✓
MESWA325	0	35.6956	51.4278	AF531664	Iran	NA	Brown et al., 2011	C	✓
MESWA326	0	35.6956	51.4278	AF531664	Iran	NA	Brown et al., 2011	C	✓
MESWA327	0	35.6956	51.4278	AF531664	Iran	NA	Brown et al., 2011	A	✓
MESWA328	0	35.6956	51.4278	AF531664	Iran	NA	Brown et al., 2011	A	✓
MESWA329	0	35.6956	51.4278	AF531716	Iran	NA	Savolainen et al., 2002	A	✓
MESWA330	0	35.6956	51.4278	AF531717	Iran	NA	Pang et al., 2009	C	✓
MESWA331	0	35.6956	51.4278	AF531717	Iran	NA	Pang et al., 2009	B	✓
MESWA332	0	35.6956	51.4278	AF531722	Iran	NA	Savolainen et al., 2002	A	✓
MESWA333	0	35.6956	51.4278	AF531723	Iran	NA	Savolainen et al., 2002	A	✓
MESWA334	0	35.6956	51.4278	AF531723	Iran	NA	Savolainen et al., 2002	C	✓
MESWA335	0	35.6956	51.4278	AF531727	Iran	NA	Pang et al., 2009	B	✓
MESWA336	0	35.6956	51.4278	EU816544	Iran	NA	Pang et al., 2009	B	✓
MESWA337	0	35.6956	51.4278	AF531722	Iran	NA	Pang et al., 2009	C	✓
MESWA338	0	35.6956	51.4278	AF531670	Iran	NA	Savolainen et al., 2002	C	✓
MESWA339	0	35.6956	51.4278	AF531679	Iran	NA	Savolainen et al., 2002	B	✓
MESWA340	0	35.6956	51.4278	AF531677	Iran	NA	Savolainen et al., 2002	A	✓
MESWA341	0	35.6956	51.4278	AF531673	Iran	NA	Savolainen et al., 2002	A	✓
MESWA342	0	35.6956	51.4278	AF531671	Iran	NA	Savolainen et al., 2002	A	✓
MESWA343	0	35.6956	51.4278	AF531671	Iran	NA	Savolainen et al., 2002	A	✓
MESWA344	0	35.6956	51.4278	AF531671	Iran	NA	Savolainen et al., 2002	A	✓
MESWA345	0	35.6956	51.4278	AF531671	Iran	NA	Savolainen et al., 2002	A	✓
MESWA346	0	35.6956	51.4278	AF531664	Iran	NA	Savolainen et al., 2002	B	✓
MESWA347	0	35.6956	51.4278	AF531671	Iran	NA	Pang et al., 2009	B	✓
MESWA348	0	35.6956	51.4278	AF531671	Iran	NA	Pang et al., 2009	B	✓
MESWA349	0	35.6956	51.4278	AF531671	Iran	NA	Pang et al., 2009	D	✓
MESWA350	0	35.6956	51.4278	AF531671	Iran	NA	Pang et al., 2009	B	✓
MESWA351	0	35.6956	51.4278	AF531674	Iran	NA	Ardalan et al., 2011	B	✓
MESWA352	0	35.6956	51.4278	AF531669	Iran	NA	Ardalan et al., 2011	C	✓
MESWA353	0	35.6956	51.4278	AF531664	Iran	NA	Ardalan et al., 2011	A	✓
MESWA354	0	37.5097	56.8681	AF531722	Iran	NA	Ardalan et al., 2011	A	✓
MESWA355	0	36.3097	56.8174	EU816506	Iran	NA	Ardalan et al., 2011	A	✓
MESWA356	0	36.3	59.6	EU789725	Iran	NA	Ardalan et al., 2011	A	✓
MESWA357	0	34.0954	49.6909	AF531727	Iran	NA	Ardalan et al., 2011	A	✓
MESWA358	0	34.0954	49.6909	AF531671	Iran	NA	Ardalan et al., 2011	A	✓
MESWA359	0	34.0954	49.6909	HQ452468	Iran	NA	Ardalan et al., 2011	A	✓
MESWA360	0	35.9996	47.1483	AF531671	Iran	NA	Ardalan et al., 2011	A	✓
MESWA361	0	36.298	59.6057	AF531717	Iran	NA	Pang et al., 2009	A	✓
MESWA362	0	36.298	59.6057	AF531715	Iran	NA	Pang et al., 2009	B	✓
MESWA363	0	36.298	59.6057	AF531727	Iran	NA	Pang et al., 2009	A	✓
PBrd01	0	46.9479	7.45427	AF531733	Switzerland	NA	Savolainen et al., 2002	B	✓
PBrd02	0	34.5421	69.1809	AF531723	Afghanistan	NA	Savolainen et al., 2002	B	✓	✓
PBrd03	0	34.5421	69.1809	AF531723	Afghanistan	NA	Savolainen et al., 2002	B	✓	✓
PBrd04	0	34.5421	69.1809	AF531723	Afghanistan	NA	Savolainen et al., 2002	B	✓	✓
PBrd05	0	35.699	139.715	D83627	Japan	NA	Okumura et al., 1996	A	✓
PBrd06	0	35.699	139.715	D83609	Japan	NA	Okumura et al., 1996	A	✓
PBrd07	0	35.699	139.715	D83633	Japan	NA	Okumura et al., 1996	A	✓
PBrd08	0	35.699	139.715	D83600	Japan	NA	Okumura et al., 1996	A	✓
PBrd09	0	35.699	139.715	D83600	Japan	NA	Okumura et al., 1996	A	✓
PBrd10	0	35.699	139.715	AB007380	Japan	NA	Tsuda et al., 1997	B	✓
PBrd11	0	35.699	139.715	D83601	Japan	NA	Okumura et al., 1996	B	✓
PBrd12	0	35.699	139.715	D83607	Japan	NA	Okumura et al., 1996	B	✓
PBrd13	0	35.699	139.715	D83607	Japan	NA	Okumura et al., 1996	B	✓
PBrd14	0	35.699	139.715	D83607	Japan	NA	Okumura et al., 1996	B	✓
PBrd15	0	35.699	139.715	AB007381	Japan	NA	Tsuda et al., 1997	F	✓
PBrd16	0	35.699	139.715	AF531726	Japan	NA	Savolainen et al., 2002	B	✓
PBrd18	0	43.4094	32.8606	AF531655	Turkey	NA	Savolainen et al., 2002	A	✓
PBrd19	0	43.4094	32.8606	AF531668	Turkey	NA	Savolainen et al., 2002	A	✓
PBrd21	0	-25.716	28.2458	AF531658	South Africa	NA	Savolainen et al., 2002	A		✓
PBrd27	0	35.699	139.715	AB007390	Japan	NA	Tsuda et al., 1997	A	✓
PBrd28	0	46.9479	7.45427	AF531670	Switzerland	NA	Savolainen et al., 2002	A	✓
PBrd30	0	51.4803	-0.134558	AF531654	Britain	NA	Savolainen et al., 2002	A	✓
PBrd31	0	51.4803	-0.134558	AF531654	Britain	NA	Savolainen et al., 2002	A	✓
PBrd32	0	51.4803	-0.134558	AF531654	Britain	NA	Savolainen et al., 2002	A	✓
PBrd33	0	51.4803	-0.134558	AF531654	Britain	NA	Savolainen et al., 2002	A	✓
PBrd34	0	51.4803	-0.134558	AF531670	Britain	NA	Savolainen et al., 2002	A	✓
PBrd35	0	46.9479	7.45427	AF531664	Switzerland	NA	Savolainen et al., 2002	A	✓
PBrd36	0	46.9479	7.45427	AF531675	Switzerland	NA	Savolainen et al., 2002	A	✓
PBrd37	0	46.9479	7.45427	AF531674	Switzerland	NA	Savolainen et al., 2002	A	✓
PBrd38	0	52.1319	-128.065	FN298195	Canada	NA	Muñoz-Fuentes et al., 2010	A	✓
PBrd39	0	46.9479	7.45427	AF531670	Switzerland	NA	Savolainen et al., 2002	A	✓	✓
PBrd40	0	46.9479	7.45427	AF531670	Switzerland	NA	Savolainen et al., 2002	A	✓
PBrd41	0	59.3294	18.0686	AF531654	Scandinavia	NA	Savolainen et al., 2002	A	✓
PBrd42	0	59.3294	18.0686	AF531654	Scandinavia	NA	Savolainen et al., 2002	A	✓
PBrd43	0	59.3294	18.0686	AF531664	Scandinavia	NA	Savolainen et al., 2002	A	✓
PBrd44	0	59.3294	18.0686	AF531664	Scandinavia	NA	Savolainen et al., 2002	A	✓
PBrd45	0	59.3294	18.0686	AF531722	Scandinavia	NA	Savolainen et al., 2002	B	✓
PBrd46	0	51.4803	-0.134558	AF531669	Britain	NA	Savolainen et al., 2002	A	✓	✓
PBrd47	0	51.4803	-0.134558	AF531680	Britain	NA	Savolainen et al., 2002	A	✓
PBrd48	0	39.8946	116.422	AF531670	China	NA	Savolainen et al., 2002	A	✓
PBrd49	0	39.8946	116.422	AF531670	China	NA	Savolainen et al., 2002	A	✓
PBrd50	0	39.8946	116.422	AF531670	China	NA	Savolainen et al., 2002	A	✓
PBrd51	0	39.8946	116.422	AF531732	China	NA	Savolainen et al., 2002	B	✓	✓
PBrd52	0	39.8946	116.422	AF531654	China	NA	Savolainen et al., 2002	A	✓
PBrd53	0	39.8946	116.422	AF531654	China	NA	Savolainen et al., 2002	A	✓
PBrd54	0	39.8946	116.422	AF531654	China	NA	Savolainen et al., 2002	A	✓
PBrd55	0	39.8946	116.422	AF531654	China	NA	Savolainen et al., 2002	A	✓
PBrd56	0	39.8946	116.422	AF531656	China	NA	Savolainen et al., 2002	A	✓
PBrd57	0	39.8946	116.422	AF531656	China	NA	Savolainen et al., 2002	A	✓
PBrd58	0	39.8946	116.422	AF531656	China	NA	Savolainen et al., 2002	A	✓
PBrd59	0	39.8946	116.422	AF531664	China	NA	Savolainen et al., 2002	A	✓
PBrd60	0	39.8946	116.422	AF531689	China	NA	Savolainen et al., 2002	A	✓
PBrd61	0	51.4803	-0.134558	AF531654	Britain	NA	Savolainen et al., 2002	A	✓
PBrd62	0	46.9479	7.45427	AF531728	Switzerland	NA	Savolainen et al., 2002	B	✓	✓
PBrd63	0	46.9479	7.45427	AF531727	Switzerland	NA	Savolainen et al., 2002	B	✓	✓
PBrd64	0	46.9479	7.45427	AF531672	Switzerland	NA	Savolainen et al., 2002	A	✓
PBrd65	0	46.9479	7.45427	AF531672	Switzerland	NA	Savolainen et al., 2002	A	✓
PBrd66	0	46.9479	7.45427	AF531727	Switzerland	NA	Savolainen et al., 2002	B	✓	✓
PBrd67	0	46.9479	7.45427	AF531672	Switzerland	NA	Savolainen et al., 2002	A	✓
PBrd68	0	46.9479	7.45427	AF531672	Switzerland	NA	Savolainen et al., 2002	A	✓
PBrd69	0	35.699	139.715	AB007387	Japan	NA	Tsuda et al., 1997	B	✓
PBrd70	0	46.9479	7.45427	AF531722	Switzerland	NA	Savolainen et al., 2002	B	✓
PBrd71	0	35.699	139.715	AB007391	Japan	NA	Tsuda et al., 1997	B	✓
PBrd72	0	46.9479	7.45427	AF531722	Switzerland	NA	Savolainen et al., 2002	B	✓
PBrd73	0	46.9479	7.45427	AF531664	Switzerland	NA	Savolainen et al., 2002	A	✓
PBrd74	0	46.9479	7.45427	AF531664	Switzerland	NA	Savolainen et al., 2002	A	✓
PBrd75	0	46.9479	7.45427	AF531727	Switzerland	NA	Savolainen et al., 2002	B	✓	✓
PBrd76	0	46.9479	7.45427	AF531727	Switzerland	NA	Savolainen et al., 2002	B	✓	✓
PBrd77	0	35.699	139.715	AB007394	Japan	NA	Tsuda et al., 1997	A	✓
PBrd82	0	59.3294	18.0686	AF531669	Scandinavia	NA	Savolainen et al., 2002	A	✓
PBrd83	0	59.3294	18.0686	AF531669	Scandinavia	NA	Savolainen et al., 2002	A	✓
PBrd84	0	59.3294	18.0686	AF531735	Scandinavia	NA	Savolainen et al., 2002	D	✓	✓
PBrd85	0	59.3294	18.0686	AF531735	Scandinavia	NA	Savolainen et al., 2002	D	✓	✓
PBrd86	0	59.3294	18.0686	AF531735	Scandinavia	NA	Savolainen et al., 2002	D	✓	✓
PBrd87	0	59.3294	18.0686	AF531655	Scandinavia	NA	Savolainen et al., 2002	A	✓
PBrd88	0	59.3294	18.0686	AF531722	Scandinavia	NA	Savolainen et al., 2002	B	✓
PBrd89	0	59.3294	18.0686	AF531722	Scandinavia	NA	Savolainen et al., 2002	B	✓
PBrd90	0	59.3294	18.0686	AF531722	Scandinavia	NA	Savolainen et al., 2002	B	✓
PBrd91	0	59.3294	18.0686	AF531724	Scandinavia	NA	Savolainen et al., 2002	B	✓
PBrd92	0	59.3294	18.0686	AF531736	Scandinavia	NA	Savolainen et al., 2002	D	✓	✓
PBrd93	0	46.9479	7.45427	AF531722	Switzerland	NA	Savolainen et al., 2002	B	✓
PBrd94	0	46.9479	7.45427	AF531686	Switzerland	NA	Savolainen et al., 2002	A	✓
PBrd95	0	46.9479	7.45427	AF531739	Switzerland	NA	Savolainen et al., 2002	D	✓
PBrd96	0	46.9479	7.45427	AF531669	Switzerland	NA	Savolainen et al., 2002	A	✓
PBrd97	0	46.9479	7.45427	AF531669	Switzerland	NA	Savolainen et al., 2002	A	✓
PBrd98	0	46.9479	7.45427	AF531669	Switzerland	NA	Savolainen et al., 2002	A	✓
PBrd99	0	46.9479	7.45427	AF531671	Switzerland	NA	Savolainen et al., 2002	A	✓
PBrd100	0	46.9479	7.45427	AF531671	Switzerland	NA	Savolainen et al., 2002	A	✓
PBrd101	0	46.9479	7.45427	AF531671	Switzerland	NA	Savolainen et al., 2002	A	✓
PBrd102	0	46.9479	7.45427	AF531715	Switzerland	NA	Savolainen et al., 2002	C	✓	✓
PBrd103	0	46.9479	7.45427	AF531715	Switzerland	NA	Savolainen et al., 2002	C	✓	✓
PBrd104	0	46.9479	7.45427	AF531715	Switzerland	NA	Savolainen et al., 2002	C	✓	✓
PBrd106	0	51.4803	-0.134558	AF531668	Britain	NA	Savolainen et al., 2002	A	✓
PBrd107	0	51.4803	-0.134558	AF531668	Britain	NA	Savolainen et al., 2002	A	✓
PBrd108	0	51.4803	-0.134558	AF531668	Britain	NA	Savolainen et al., 2002	A	✓
PBrd109	0	46.9479	7.45427	AF531664	Switzerland	NA	Savolainen et al., 2002	A	✓
PBrd110	0	40.7883	-73.9801	AF531669	USA	NA	Savolainen et al., 2002	A		✓
PBrd111	0	40.7883	-73.9801	AF531683	USA	NA	Savolainen et al., 2002	A		✓
PBrd114	0	35.6956	51.4278	AF531668	Iran	NA	Savolainen et al., 2002	A	✓
PBrd115	0	35.6956	51.4278	AF531669	Iran	NA	Savolainen et al., 2002	A	✓	✓
PBrd116	0	46.9479	7.45427	AF531722	Switzerland	NA	Savolainen et al., 2002	B	✓	✓
PBrd117	0	46.9479	7.45427	AF531682	Switzerland	NA	Savolainen et al., 2002	A	✓
PBrd118	0	46.9479	7.45427	AF531682	Switzerland	NA	Savolainen et al., 2002	A	✓
PBrd119	0	35.699	139.715	AB007382	Japan	NA	Tsuda et al., 1997	A	✓
PBrd120	0	35.699	139.715	D83609	Japan	NA	Okumura et al., 1996	A	✓
PBrd121	0	35.699	139.715	D83609	Japan	NA	Okumura et al., 1996	A	✓
PBrd122	0	35.699	139.715	D83609	Japan	NA	Okumura et al., 1996	A	✓
PBrd123	0	35.699	139.715	D83633	Japan	NA	Okumura et al., 1996	A	✓
PBrd124	0	35.699	139.715	AB007383	Japan	NA	Tsuda et al., 1997	A	✓
PBrd125	0	35.699	139.715	D83608	Japan	NA	Okumura et al., 1996	A	✓
PBrd126	0	35.699	139.715	D83607	Japan	NA	Okumura et al., 1996	B	✓
PBrd127	0	35.699	139.715	D83607	Japan	NA	Okumura et al., 1996	B	✓
PBrd128	0	35.699	139.715	D83607	Japan	NA	Okumura et al., 1996	B	✓
PBrd129	0	55.0109	82.9535	AF531681	Siberia	NA	Savolainen et al., 2002	A	✓	✓
PBrd130	0	55.0109	82.9535	AF531681	Siberia	NA	Savolainen et al., 2002	A	✓	✓
PBrd131	0	55.0109	82.9535	AF531715	Siberia	NA	Savolainen et al., 2002	C	✓	✓
PBrd132	0	59.3294	18.0686	AF531655	Scandinavia	NA	Savolainen et al., 2002	A	✓
PBrd133	0	59.3294	18.0686	AF531655	Scandinavia	NA	Savolainen et al., 2002	A	✓
PBrd134	0	59.3294	18.0686	AF531664	Scandinavia	NA	Savolainen et al., 2002	A	✓
PBrd135	0	59.3294	18.0686	AF531664	Scandinavia	NA	Savolainen et al., 2002	A	✓
PBrd136	0	59.3294	18.0686	AF531669	Scandinavia	NA	Savolainen et al., 2002	A	✓	✓
PBrd139	0	51.4803	-0.134558	AF531674	Britain	NA	Savolainen et al., 2002	A	✓
PBrd140	0	51.4803	-0.134558	AF531676	Britain	NA	Savolainen et al., 2002	A	✓
PBrd141	0	51.4803	-0.134558	AF531676	Britain	NA	Savolainen et al., 2002	A	✓
PBrd142	0	51.4803	-0.134558	AF531676	Britain	NA	Savolainen et al., 2002	A	✓
PBrd144	0	59.3294	18.0686	AF531717	Scandinavia	NA	Savolainen et al., 2002	C	✓
PBrd145	0	59.3294	18.0686	AF531717	Scandinavia	NA	Savolainen et al., 2002	C	✓
PBrd146	0	59.3294	18.0686	AF531735	Scandinavia	NA	Savolainen et al., 2002	D	✓	✓
PBrd147	0	59.3294	18.0686	AF531735	Scandinavia	NA	Savolainen et al., 2002	D	✓	✓
PBrd148	0	59.3294	18.0686	AF531737	Scandinavia	NA	Savolainen et al., 2002	D	✓	✓
PBrd149	0	38.3113	127.312	AF531664	Korea	NA	Savolainen et al., 2002	A	✓
PBrd150	0	38.3113	127.312	AF531664	Korea	NA	Savolainen et al., 2002	A	✓
PBrd151	0	38.3113	127.312	AF531664	Korea	NA	Savolainen et al., 2002	A	✓
PBrd152	0	35.699	139.715	AB007382	Japan	NA	Tsuda et al., 1997	A	✓
PBrd153	0	35.699	139.715	D83633	Japan	NA	Okumura et al., 1996	A	✓
PBrd154	0	35.699	139.715	AB007387	Japan	NA	Tsuda et al., 1997	B	✓
PBrd155	0	43.4094	32.8606	AF531664	Turkey	NA	Savolainen et al., 2002	A	✓
PBrd156	0	43.4094	32.8606	AF531664	Turkey	NA	Savolainen et al., 2002	A	✓
PBrd157	0	43.4094	32.8606	AF531700	Turkey	NA	Savolainen et al., 2002	A	✓
PBrd158	0	43.4094	32.8606	AF531722	Turkey	NA	Savolainen et al., 2002	B	✓
PBrd159	0	43.4094	32.8606	AF531720	Turkey	NA	Savolainen et al., 2002	C	✓
PBrd160	0	43.4094	32.8606	AF531720	Turkey	NA	Savolainen et al., 2002	C	✓
PBrd161	0	43.4094	32.8606	AF531720	Turkey	NA	Savolainen et al., 2002	C	✓
PBrd162	0	43.4094	32.8606	AF531720	Turkey	NA	Savolainen et al., 2002	C	✓
PBrd163	0	43.4094	32.8606	AF531740	Turkey	NA	Savolainen et al., 2002	D	✓	✓
PBrd164	0	43.4094	32.8606	AF531740	Turkey	NA	Savolainen et al., 2002	D	✓
PBrd165	0	35.6956	51.4278	AF531664	Iran	NA	Savolainen et al., 2002	A	✓
PBrd166	0	35.6956	51.4278	AF531664	Iran	NA	Savolainen et al., 2002	A	✓
PBrd167	0	35.6956	51.4278	AF531731	Iran	NA	Savolainen et al., 2002	B	✓	✓
PBrd168	0	46.9479	7.45427	AF531671	Switzerland	NA	Savolainen et al., 2002	A	✓
PBrd169	0	46.9479	7.45427	AF531671	Switzerland	NA	Savolainen et al., 2002	A	✓
PBrd170	0	35.699	139.715	D83609	Japan	NA	Okumura et al., 1996	A	✓
PBrd171	0	35.699	139.715	D83612	Japan	NA	Okumura et al., 1996	A	✓
PBrd172	0	35.699	139.715	AB007384	Japan	NA	Tsuda et al., 1997	A	✓
PBrd173	0	35.699	139.715	AB007384	Japan	NA	Tsuda et al., 1997	A	✓
PBrd174	0	35.699	139.715	D83613	Japan	NA	Okumura et al., 1996	A	✓
PBrd175	0	35.699	139.715	D83620	Japan	NA	Okumura et al., 1996	B	✓
PBrd176	0	35.699	139.715	D83611	Japan	NA	Okumura et al., 1996	F	✓
PBrd177	0	46.9479	7.45427	AF531722	Switzerland	NA	Savolainen et al., 2002	B	✓
PBrd178	0	46.9479	7.45427	AF531724	Switzerland	NA	Savolainen et al., 2002	B	✓
PBrd179	0	55.0109	82.9535	AF531655	Siberia	NA	Savolainen et al., 2002	A	✓
PBrd180	0	55.0109	82.9535	AF531655	Siberia	NA	Savolainen et al., 2002	A	✓
PBrd181	0	55.0109	82.9535	AF531658	Siberia	NA	Savolainen et al., 2002	A	✓
PBrd182	0	55.0109	82.9535	AF531658	Siberia	NA	Savolainen et al., 2002	A	✓
PBrd183	0	55.0109	82.9535	AF531658	Siberia	NA	Savolainen et al., 2002	A	✓
PBrd184	0	55.0109	82.9535	AF531656	Siberia	NA	Savolainen et al., 2002	A	✓
PBrd185	0	55.0109	82.9535	AF531656	Siberia	NA	Savolainen et al., 2002	A	✓
PBrd186	0	55.0109	82.9535	AF531666	Siberia	NA	Savolainen et al., 2002	A	✓
PBrd187	0	55.0109	82.9535	AF531679	Siberia	NA	Savolainen et al., 2002	A	✓
PBrd188	0	55.0109	82.9535	AF531679	Siberia	NA	Savolainen et al., 2002	A	✓
PBrd189	0	55.0109	82.9535	AF531692	Siberia	NA	Savolainen et al., 2002	A	✓
PBrd190	0	55.0109	82.9535	AF531718	Siberia	NA	Savolainen et al., 2002	C	✓
PBrd191	0	59.3294	18.0686	AF531735	Scandinavia	NA	Savolainen et al., 2002	D	✓	✓
PBrd192	0	59.3294	18.0686	AF531737	Scandinavia	NA	Savolainen et al., 2002	D	✓	✓
PBrd193	0	59.3294	18.0686	AF531738	Scandinavia	NA	Savolainen et al., 2002	D	✓	✓
PBrd194	0	46.9479	7.45427	AF531655	Switzerland	NA	Savolainen et al., 2002	A	✓
PBrd195	0	46.9479	7.45427	AF531655	Switzerland	NA	Savolainen et al., 2002	A	✓
PBrd196	0	46.9479	7.45427	AF531655	Switzerland	NA	Savolainen et al., 2002	A	✓
PBrd197	0	46.9479	7.45427	AF531669	Switzerland	NA	Savolainen et al., 2002	A	✓	✓
PBrd198	0	59.3294	18.0686	AF531679	Scandinavia	NA	Savolainen et al., 2002	A	✓
PBrd199	0	59.3294	18.0686	AF531679	Scandinavia	NA	Savolainen et al., 2002	A	✓
PBrd203	0	35.699	139.715	AB007392	Japan	NA	Tsuda et al., 1997	A	✓
PBrd204	0	46.9479	7.45427	AF531672	Switzerland	NA	Savolainen et al., 2002	A	✓	✓
PBrd205	0	46.9479	7.45427	AF531670	Switzerland	NA	Savolainen et al., 2002	A	✓
PBrd206	0	46.9479	7.45427	AF531679	Switzerland	NA	Savolainen et al., 2002	A	✓	✓
PBrd207	0	46.9479	7.45427	AF531679	Switzerland	NA	Savolainen et al., 2002	A	✓	✓
PBrd208	0	39.8946	116.422	AF531669	China	NA	Savolainen et al., 2002	A	✓
PBrd209	0	39.8946	116.422	AF531669	China	NA	Savolainen et al., 2002	A	✓
PBrd210	0	39.8946	116.422	AF531701	China	NA	Savolainen et al., 2002	A	✓
PBrd211	0	46.9479	7.45427	AF531664	Switzerland	NA	Savolainen et al., 2002	A	✓
PBrd212	0	51.4803	-0.134558	AF531668	Britain	NA	Savolainen et al., 2002	A	✓
PBrd213	0	51.4803	-0.134558	AF531669	Britain	NA	Savolainen et al., 2002	A	✓
PBrd214	0	59.3294	18.0686	AF531655	Scandinavia	NA	Savolainen et al., 2002	A	✓
PBrd215	0	59.3294	18.0686	AF531722	Scandinavia	NA	Savolainen et al., 2002	B	✓
PBrd216	0	59.3294	18.0686	AF531722	Scandinavia	NA	Savolainen et al., 2002	B	✓
PBrd217	0	59.3294	18.0686	AF531722	Scandinavia	NA	Savolainen et al., 2002	B	✓
PBrd218	0	59.3294	18.0686	AF531664	Scandinavia	NA	Savolainen et al., 2002	A	✓
PBrd219	0	59.3294	18.0686	AF531664	Scandinavia	NA	Savolainen et al., 2002	A	✓
PBrd220	0	59.3294	18.0686	AF531735	Scandinavia	NA	Savolainen et al., 2002	D	✓	✓
PBrd221	0	59.3294	18.0686	AF531735	Scandinavia	NA	Savolainen et al., 2002	D	✓	✓
PBrd222	0	59.3294	18.0686	AF531735	Scandinavia	NA	Savolainen et al., 2002	D	✓	✓
PBrd223	0	51.4803	-0.134558	AF531722	Britain	NA	Savolainen et al., 2002	B	✓
PBrd224	0	46.9479	7.45427	AF531664	Switzerland	NA	Savolainen et al., 2002	A	✓
PBrd225	0	39.8946	116.422	AF531664	China	NA	Savolainen et al., 2002	A	✓
PBrd226	0	39.8946	116.422	AF531664	China	NA	Savolainen et al., 2002	A	✓
PBrd227	0	39.8946	116.422	AF531664	China	NA	Savolainen et al., 2002	A	✓
PBrd228	0	39.8946	116.422	AF531722	China	NA	Savolainen et al., 2002	B	✓
PBrd229	0	39.8946	116.422	AF531717	China	NA	Savolainen et al., 2002	C	✓
PBrd230	0	46.9479	7.45427	AF531672	Switzerland	NA	Savolainen et al., 2002	A	✓	✓
PBrd231	0	35.699	139.715	AB007393	Japan	NA	Tsuda et al., 1997	A	✓
PBrd232	0	51.4803	-0.134558	AF531664	Britain	NA	Savolainen et al., 2002	A	✓
PBrd233	0	46.9479	7.45427	AF531691	Switzerland	NA	Savolainen et al., 2002	A	✓
PBrd234	0	46.9479	7.45427	AF531664	Switzerland	NA	Savolainen et al., 2002	A	✓
PBrd235	0	46.9479	7.45427	AF531670	Switzerland	NA	Savolainen et al., 2002	A	✓
PBrd236	0	51.4803	-0.134558	AF531669	Britain	NA	Savolainen et al., 2002	A	✓
PBrd237	0	51.4803	-0.134558	AF531669	Britain	NA	Savolainen et al., 2002	A	✓
PBrd238	0	51.4803	-0.134558	AF531669	Britain	NA	Savolainen et al., 2002	A	✓
PBrd239	0	51.4803	-0.134558	AF531729	Britain	NA	Savolainen et al., 2002	B	✓
PBrd240	0	51.4803	-0.134558	AF531722	Britain	NA	Savolainen et al., 2002	B	✓
PBrd241	0	51.4803	-0.134558	AF531722	Britain	NA	Savolainen et al., 2002	B	✓
PBrd242	0	51.4803	-0.134558	AF531722	Britain	NA	Savolainen et al., 2002	B	✓
PBrd244	0	46.9479	7.45427	AF531717	Switzerland	NA	Savolainen et al., 2002	C	✓
PBrd245	0	46.9479	7.45427	AF531717	Switzerland	NA	Savolainen et al., 2002	C	✓
PBrd246	0	46.9479	7.45427	AF531664	Switzerland	NA	Savolainen et al., 2002	A	✓
PBrd247	0	46.9479	7.45427	AF531664	Switzerland	NA	Savolainen et al., 2002	A	✓
PBrd248	0	46.9479	7.45427	AF531664	Switzerland	NA	Savolainen et al., 2002	A	✓
PBrd249	0	35.6956	51.4278	AF531662	Iran	NA	Savolainen et al., 2002	A	✓
PBrd250	0	35.6956	51.4278	AF531664	Iran	NA	Savolainen et al., 2002	A	✓
PBrd251	0	24.7688	46.78	AF531678	Saudi Arabia	NA	Savolainen et al., 2002	A	✓
PBrd252	0	35.6956	51.4278	AF531678	Iran	NA	Savolainen et al., 2002	A	✓
PBrd253	0	24.7688	46.78	AF531694	Saudi Arabia	NA	Savolainen et al., 2002	A	✓
PBrd254	0	24.7688	46.78	AF531722	Saudi Arabia	NA	Savolainen et al., 2002	B	✓	✓
PBrd255	0	35.6956	51.4278	AF531722	Iran	NA	Savolainen et al., 2002	B	✓
PBrd256	0	25.0919	55.2147	AF531723	United Arab Emirates	NA	Savolainen et al., 2002	B	✓	✓
PBrd257	0	33.5028	36.3208	AF531723	Syria	NA	Savolainen et al., 2002	B	✓
PBrd258	0	35.6956	51.4278	AF531723	Iran	NA	Savolainen et al., 2002	B	✓
PBrd259	0	35.6956	51.4278	AF531723	Iran	NA	Savolainen et al., 2002	B	✓
PBrd260	0	35.6956	51.4278	AF531723	Iran	NA	Savolainen et al., 2002	B	✓
PBrd261	0	55.0109	82.9535	AF531654	Siberia	NA	Savolainen et al., 2002	A	✓
PBrd262	0	55.0109	82.9535	AF531654	Siberia	NA	Savolainen et al., 2002	A	✓
PBrd263	0	55.0109	82.9535	AF531670	Siberia	NA	Savolainen et al., 2002	A	✓
PBrd264	0	55.0109	82.9535	AF531722	Siberia	NA	Savolainen et al., 2002	B	✓	✓
PBrd265	0	55.0109	82.9535	AF531722	Siberia	NA	Savolainen et al., 2002	B	✓
PBrd266	0	55.0109	82.9535	AF531715	Siberia	NA	Savolainen et al., 2002	C	✓	✓
PBrd267	0	46.9479	7.45427	AF531719	Switzerland	NA	Savolainen et al., 2002	C	✓
PBrd268	0	51.4803	-0.134558	AF531674	Britain	NA	Savolainen et al., 2002	A	✓
PBrd269	0	51.4803	-0.134558	AF531670	Britain	NA	Savolainen et al., 2002	A	✓
PBrd270	0	51.4803	-0.134558	AF531670	Britain	NA	Savolainen et al., 2002	A	✓
PBrd271	0	51.4803	-0.134558	AF531655	Britain	NA	Savolainen et al., 2002	A	✓
PBrd272	0	51.4803	-0.134558	AF531655	Britain	NA	Savolainen et al., 2002	A	✓
PBrd273	0	39.8946	116.422	AF531656	China	NA	Savolainen et al., 2002	A	✓
PBrd274	0	35.699	139.715	AB007395	Japan	NA	Tsuda et al., 1997	A	✓
PBrd275	0	35.699	139.715	D83627	Japan	NA	Okumura et al., 1996	A	✓
PBrd276	0	35.699	139.715	D83627	Japan	NA	Okumura et al., 1996	A	✓
PBrd277	0	35.699	139.715	D83609	Japan	NA	Okumura et al., 1996	A	✓
PBrd278	0	35.699	139.715	D83633	Japan	NA	Okumura et al., 1996	A	✓
PBrd279	0	35.699	139.715	D83633	Japan	NA	Okumura et al., 1996	A	✓
PBrd280	0	35.699	139.715	D83633	Japan	NA	Okumura et al., 1996	A	✓
PBrd281	0	35.699	139.715	D83629	Japan	NA	Okumura et al., 1996	A	✓
PBrd282	0	35.699	139.715	D83628	Japan	NA	Okumura et al., 1996	A	✓
PBrd283	0	35.699	139.715	D83628	Japan	NA	Okumura et al., 1996	A	✓
PBrd284	0	35.699	139.715	D83628	Japan	NA	Okumura et al., 1996	A	✓
PBrd285	0	35.699	139.715	D83631	Japan	NA	Okumura et al., 1996	A	✓
PBrd286	0	35.699	139.715	D83630	Japan	NA	Okumura et al., 1996	C	✓
PBrd287	0	35.699	139.715	D83630	Japan	NA	Okumura et al., 1996	C	✓
PBrd288	0	35.699	139.715	D83630	Japan	NA	Okumura et al., 1996	C	✓
PBrd289	0	35.699	139.715	D83632	Japan	NA	Okumura et al., 1996	E	✓
PBrd290	0	35.699	139.715	AF531690	Japan	NA	Savolainen et al., 2002	A	✓
PBrd291	0	35.699	139.715	AF531690	Japan	NA	Savolainen et al., 2002	A	✓
PBrd292	0	35.699	139.715	AF531717	Japan	NA	Savolainen et al., 2002	C	✓
PBrd293	0	35.699	139.715	AF531717	Japan	NA	Savolainen et al., 2002	C	✓
PBrd294	0	35.699	139.715	D83609	Japan	NA	Okumura et al., 1996	A	✓
PBrd295	0	35.699	139.715	AB007383	Japan	NA	Tsuda et al., 1997	A	✓
PBrd296	0	35.699	139.715	D83636	Japan	NA	Okumura et al., 1996	C	✓
PBrd305	0	36.7562	3.05385	AF531722	Algeria	NA	Savolainen et al., 2002	B		✓
PBrd306	0	46.9479	7.45427	AF531674	Switzerland	NA	Savolainen et al., 2002	A	✓
PBrd307	0	46.9479	7.45427	AF531674	Switzerland	NA	Savolainen et al., 2002	A	✓
PBrd308	0	59.3294	18.0686	AF531717	Scandinavia	NA	Savolainen et al., 2002	C	✓
PBrd309	0	59.3294	18.0686	AF531735	Scandinavia	NA	Savolainen et al., 2002	D	✓	✓
PBrd310	0	59.3294	18.0686	AF531735	Scandinavia	NA	Savolainen et al., 2002	D	✓	✓
PBrd311	0	59.3294	18.0686	AF531735	Scandinavia	NA	Savolainen et al., 2002	D	✓	✓
PBrd312	0	51.1712	71.546	AF531723	Kazakstan	NA	Savolainen et al., 2002	B	✓
PBrd313	0	51.4803	-0.134558	AF531717	Britain	NA	Savolainen et al., 2002	C	✓
PBrd314	0	51.4803	-0.134558	AF531664	Britain	NA	Savolainen et al., 2002	A	✓
PBrd315	0	51.4803	-0.134558	AF531664	Britain	NA	Savolainen et al., 2002	A	✓
PBrd316	0	51.4803	-0.134558	AF531672	Britain	NA	Savolainen et al., 2002	A	✓
PBrd317	0	51.4803	-0.134558	AF531664	Britain	NA	Savolainen et al., 2002	A	✓
PBrd318	0	51.4803	-0.134558	AF531655	Britain	NA	Savolainen et al., 2002	A	✓
PBrd319	0	51.4803	-0.134558	AF531716	Britain	NA	Savolainen et al., 2002	C	✓	✓
PBrd320	0	51.4803	-0.134558	AF531722	Britain	NA	Savolainen et al., 2002	B	✓	✓
PBrd321	0	46.9479	7.45427	AF531672	Switzerland	NA	Savolainen et al., 2002	A	✓	✓
PBrd322	0	13.7473	100.547	AF531659	Thailand	NA	Savolainen et al., 2002	A	✓
PBrd323	0	13.7473	100.547	AF531660	Thailand	NA	Savolainen et al., 2002	A	✓
PBrd324	0	13.7473	100.547	AF531661	Thailand	NA	Savolainen et al., 2002	A	✓
PBrd325	0	13.7473	100.547	AF531664	Thailand	NA	Savolainen et al., 2002	A	✓
PBrd326	0	13.7473	100.547	AF531670	Thailand	NA	Savolainen et al., 2002	A	✓
PBrd327	0	13.7473	100.547	AF531687	Thailand	NA	Savolainen et al., 2002	A	✓	✓
PBrd328	0	39.8946	116.422	AF531695	China	NA	Savolainen et al., 2002	A	✓
PBrd329	0	39.8946	116.422	AF531695	China	NA	Savolainen et al., 2002	A	✓
PBrd330	0	39.8946	116.422	AF531696	China	NA	Savolainen et al., 2002	A	✓
PBrd331	0	39.8946	116.422	AF531696	China	NA	Savolainen et al., 2002	A	✓
PBrd332	0	39.8946	116.422	AF531722	China	NA	Savolainen et al., 2002	B	✓	✓
PBrd333	0	39.8946	116.422	AF531722	China	NA	Savolainen et al., 2002	B	✓
PBrd334	0	39.8946	116.422	AF531722	China	NA	Savolainen et al., 2002	B	✓
PBrd335	0	35.699	139.715	AF531658	Japan	NA	Savolainen et al., 2002	A	✓	✓
PBrd336	0	35.699	139.715	AF531658	Japan	NA	Savolainen et al., 2002	A	✓
PBrd337	0	35.699	139.715	AF531658	Japan	NA	Savolainen et al., 2002	A	✓
PBrd338	0	39.8946	116.422	AF531674	China	NA	Savolainen et al., 2002	A	✓
PBrd339	0	46.9479	7.45427	AF531664	Switzerland	NA	Savolainen et al., 2002	A	✓
PBrd340	0	46.9479	7.45427	AF531664	Switzerland	NA	Savolainen et al., 2002	A	✓
PBrd341	0	46.9479	7.45427	AF531722	Switzerland	NA	Savolainen et al., 2002	B	✓
PBrd342	0	51.4803	-0.134558	AF531664	Britain	NA	Savolainen et al., 2002	A	✓
PBrd343	0	51.4803	-0.134558	AF531678	Britain	NA	Savolainen et al., 2002	A	✓
PBrd344	0	34.5421	69.1809	AF531723	Afghanistan	NA	Savolainen et al., 2002	B	✓
PBrd347	0	40.7883	-73.9801	AF531681	NYC	NA	Savolainen et al., 2002	A		✓
PBrd354	0	51.4803	-0.134558	AF531669	Britain	NA	Savolainen et al., 2002	A	✓
PBrd355	0	51.4803	-0.134558	AF531669	Britain	NA	Savolainen et al., 2002	A	✓
PBrd356	0	51.4803	-0.134558	AF531669	Britain	NA	Savolainen et al., 2002	A	✓
PBrd357	0	51.4803	-0.134558	AF531669	Britain	NA	Savolainen et al., 2002	A	✓
PBrd358	0	51.4803	-0.134558	AF531669	Britain	NA	Savolainen et al., 2002	A	✓
PBrd359	0	59.3294	18.0686	AF531735	Scandinavia	NA	Savolainen et al., 2002	D	✓	✓
PBrd360	0	59.3294	18.0686	AF531722	Scandinavia	NA	Savolainen et al., 2002	B	✓	✓
PBrd361	0	59.3294	18.0686	AF531722	Scandinavia	NA	Savolainen et al., 2002	B	✓
PBrd362	0	59.3294	18.0686	AF531722	Scandinavia	NA	Savolainen et al., 2002	B	✓
PBrd363	0	46.9479	7.45427	AF531671	Switzerland	NA	Savolainen et al., 2002	A	✓
PBrd364	0	46.9479	7.45427	AF531671	Switzerland	NA	Savolainen et al., 2002	A	✓
PBrd365	0	46.9479	7.45427	AF531671	Switzerland	NA	Savolainen et al., 2002	A	✓
PBrd366	0	46.9479	7.45427	AF531671	Switzerland	NA	Savolainen et al., 2002	A	✓
PBrd367	0	46.9479	7.45427	AF531671	Switzerland	NA	Savolainen et al., 2002	A	✓
PBrd368	0	51.4803	-0.134558	AF531722	Britain	NA	Savolainen et al., 2002	B	✓
PBrd369	0	38.3113	127.312	AF531664	Korea	NA	Savolainen et al., 2002	A	✓
PBrd370	0	38.3113	127.312	AF531664	Korea	NA	Savolainen et al., 2002	A	✓
PBrd371	0	46.9479	7.45427	AF531655	Switzerland	NA	Savolainen et al., 2002	A	✓
PBrd372	0	46.9479	7.45427	AF531655	Switzerland	NA	Savolainen et al., 2002	A	✓
PBrd373	0	46.9479	7.45427	AF531664	Switzerland	NA	Savolainen et al., 2002	A	✓
PBrd374	0	46.9479	7.45427	AF531664	Switzerland	NA	Savolainen et al., 2002	A	✓
PBrd375	0	46.9479	7.45427	AF531664	Switzerland	NA	Savolainen et al., 2002	A	✓
PBrd376	0	46.9479	7.45427	AF531664	Switzerland	NA	Savolainen et al., 2002	A	✓
PBrd377	0	46.9479	7.45427	AF531664	Switzerland	NA	Savolainen et al., 2002	A	✓
PBrd378	0	35.6956	51.4278	AF531723	Iran	NA	Savolainen et al., 2002	B	✓
PBrd379	0	35.6956	51.4278	AF531723	Iran	NA	Savolainen et al., 2002	B	✓
PBrd380	0	35.699	139.715	D83628	Japan	NA	Okumura et al., 1996	A	✓
PBrd381	0	35.699	139.715	D83628	Japan	NA	Okumura et al., 1996	A	✓
PBrd382	0	35.699	139.715	D83628	Japan	NA	Okumura et al., 1996	A	✓
PBrd383	0	35.699	139.715	D83628	Japan	NA	Okumura et al., 1996	A	✓
PBrd384	0	35.699	139.715	D83628	Japan	NA	Okumura et al., 1996	A	✓
PBrd385	0	35.699	139.715	D83628	Japan	NA	Okumura et al., 1996	A	✓
PBrd386	0	35.699	139.715	D83630	Japan	NA	Okumura et al., 1996	C	✓
PBrd387	0	35.699	139.715	D83630	Japan	NA	Okumura et al., 1996	C	✓
PBrd388	0	35.699	139.715	D83630	Japan	NA	Okumura et al., 1996	C	✓
PBrd389	0	35.699	139.715	D83630	Japan	NA	Okumura et al., 1996	C	✓
PBrd390	0	35.699	139.715	D83630	Japan	NA	Okumura et al., 1996	C	✓
PBrd391	0	35.699	139.715	D83630	Japan	NA	Okumura et al., 1996	C	✓
PBrd392	0	35.699	139.715	D83633	Japan	NA	Okumura et al., 1996	A	✓
PBrd393	0	59.3294	18.0686	AF531735	Scandinavia	NA	Savolainen et al., 2002	D	✓	✓
PBrd394	0	35.699	139.715	AF531658	Japan	NA	Savolainen et al., 2002	A	✓
PBrd395	0	35.699	139.715	AF531658	Japan	NA	Savolainen et al., 2002	A	✓
PBrd396	0	52.5276	13.4145	AF531664	Germany	NA	Angleby et al., 2005	A	✓
PBrd397	0	52.5276	13.4145	AF531664	Germany	NA	Angleby et al., 2005	A	✓
PBrd398	0	52.5276	13.4145	AF531722	Germany	NA	Angleby et al., 2005	B	✓
PBrd399	0	52.5276	13.4145	AF531722	Germany	NA	Angleby et al., 2005	B	✓
PBrd400	0	52.5276	13.4145	AF531669	Germany	NA	Angleby et al., 2005	A	✓
PBrd401	0	52.5276	13.4145	AF531664	Germany	NA	Angleby et al., 2005	A	✓
PBrd402	0	52.5276	13.4145	AF531695	Germany	NA	Angleby et al., 2005	A	✓
PBrd403	0	52.5276	13.4145	AF531658	Germany	NA	Angleby et al., 2005	A	✓
PBrd404	0	52.5276	13.4145	AF531655	Germany	NA	Angleby et al., 2005	A	✓
PBrd405	0	52.5276	13.4145	AF531717	Germany	NA	Angleby et al., 2005	C	✓
PBrd406	0	52.5276	13.4145	AF531727	Germany	NA	Angleby et al., 2005	B	✓
PBrd407	0	52.5276	13.4145	AF531727	Germany	NA	Angleby et al., 2005	B	✓
PBrd408	0	52.5276	13.4145	AF531722	Germany	NA	Angleby et al., 2005	B	✓
PBrd409	0	52.5276	13.4145	AF531672	Germany	NA	Angleby et al., 2005	A	✓
PBrd410	0	52.5276	13.4145	AF531717	Germany	NA	Angleby et al., 2005	C	✓
PBrd411	0	52.5276	13.4145	AF531722	Germany	NA	Angleby et al., 2005	B	✓
PBrd412	0	52.5276	13.4145	AF531664	Germany	NA	Angleby et al., 2005	A	✓
PBrd413	0	52.5276	13.4145	AF531664	Germany	NA	Angleby et al., 2005	A	✓
PBrd414	0	52.5276	13.4145	AF531664	Germany	NA	Angleby et al., 2005	A	✓
PBrd415	0	52.5276	13.4145	AF531669	Germany	NA	Angleby et al., 2005	A	✓
PBrd416	0	52.5276	13.4145	AF531664	Germany	NA	Angleby et al., 2005	A	✓
PBrd417	0	52.5276	13.4145	AF531717	Germany	NA	Angleby et al., 2005	C	✓
PBrd418	0	52.5276	13.4145	AF531669	Germany	NA	Angleby et al., 2005	A	✓
PBrd419	0	52.5276	13.4145	AF531722	Germany	NA	Angleby et al., 2005	B	✓
PBrd420	0	52.5276	13.4145	AF531671	Germany	NA	Angleby et al., 2005	A	✓
PBrd421	0	59.3294	18.0686	AF531664	Sweden	NA	Angleby et al., 2005	A	✓
PBrd422	0	59.3294	18.0686	AY656706	Sweden	NA	Angleby et al., 2005	A	✓
PBrd423	0	59.3294	18.0686	AF531716	Sweden	NA	Angleby et al., 2005	C	✓
PBrd424	0	59.3294	18.0686	AF531654	Sweden	NA	Angleby et al., 2005	A	✓
PBrd425	0	59.3294	18.0686	AY656710	Sweden	NA	Angleby et al., 2005	C	✓
PBrd426	0	59.3294	18.0686	AF531716	Sweden	NA	Angleby et al., 2005	C	✓
PBrd427	0	59.3294	18.0686	AF531722	Sweden	NA	Angleby et al., 2005	B	✓
PBrd428	0	59.3294	18.0686	AF531664	Sweden	NA	Angleby et al., 2005	A	✓
PBrd429	0	59.3294	18.0686	AF531670	Sweden	NA	Angleby et al., 2005	A	✓
PBrd430	0	59.3294	18.0686	AY656704	Sweden	NA	Angleby et al., 2005	A	✓
PBrd431	0	59.3294	18.0686	AF531664	Sweden	NA	Angleby et al., 2005	A	✓
PBrd432	0	59.3294	18.0686	AF531670	Sweden	NA	Angleby et al., 2005	A	✓
PBrd433	0	59.3294	18.0686	AF531722	Sweden	NA	Angleby et al., 2005	B	✓
PBrd434	0	59.3294	18.0686	AY656709	Sweden	NA	Angleby et al., 2005	B	✓
PBrd435	0	59.3294	18.0686	AF531671	Sweden	NA	Angleby et al., 2005	A	✓
PBrd436	0	59.3294	18.0686	AF531722	Sweden	NA	Angleby et al., 2005	B	✓
PBrd437	0	59.3294	18.0686	AF531670	Sweden	NA	Angleby et al., 2005	A	✓
PBrd438	0	59.3294	18.0686	AF531669	Sweden	NA	Angleby et al., 2005	A	✓
PBrd439	0	59.3294	18.0686	AF531669	Sweden	NA	Angleby et al., 2005	A	✓
PBrd440	0	59.3294	18.0686	AF531670	Sweden	NA	Angleby et al., 2005	A	✓
PBrd441	0	59.3294	18.0686	AF531672	Sweden	NA	Angleby et al., 2005	A	✓
PBrd442	0	59.3294	18.0686	AF531722	Sweden	NA	Angleby et al., 2005	B	✓
PBrd443	0	59.3294	18.0686	AF531722	Sweden	NA	Angleby et al., 2005	B	✓
PBrd444	0	59.3294	18.0686	AY656703	Sweden	NA	Angleby et al., 2005	A	✓
PBrd445	0	59.3294	18.0686	AF531656	Sweden	NA	Angleby et al., 2005	A	✓
PBrd446	0	59.3294	18.0686	AF531722	Sweden	NA	Angleby et al., 2005	B	✓
PBrd447	0	59.3294	18.0686	AF531727	Sweden	NA	Angleby et al., 2005	B	✓
PBrd448	0	59.3294	18.0686	AF531655	Sweden	NA	Angleby et al., 2005	A	✓
PBrd449	0	59.3294	18.0686	AF531668	Sweden	NA	Angleby et al., 2005	A	✓
PBrd450	0	59.3294	18.0686	AF531655	Sweden	NA	Angleby et al., 2005	A	✓
PBrd451	0	59.3294	18.0686	AF531669	Sweden	NA	Angleby et al., 2005	A	✓
PBrd452	0	59.3294	18.0686	AF531716	Sweden	NA	Angleby et al., 2005	C	✓
PBrd453	0	59.3294	18.0686	AF531664	Sweden	NA	Angleby et al., 2005	A	✓
PBrd454	0	59.3294	18.0686	AF531691	Sweden	NA	Angleby et al., 2005	A	✓
PBrd455	0	59.3294	18.0686	AY656710	Sweden	NA	Angleby et al., 2005	C	✓
PBrd456	0	59.3294	18.0686	AF531670	Sweden	NA	Angleby et al., 2005	A	✓
PBrd457	0	59.3294	18.0686	AF531715	Sweden	NA	Angleby et al., 2005	C	✓	✓
PBrd458	0	59.3294	18.0686	AF531674	Sweden	NA	Angleby et al., 2005	A	✓
PBrd459	0	59.3294	18.0686	AF531678	Sweden	NA	Angleby et al., 2005	A	✓
PBrd460	0	59.3294	18.0686	AF531727	Sweden	NA	Angleby et al., 2005	B	✓
PBrd461	0	59.3294	18.0686	AF531722	Sweden	NA	Angleby et al., 2005	B	✓
PBrd462	0	59.3294	18.0686	AF531722	Sweden	NA	Angleby et al., 2005	B	✓
PBrd463	0	59.3294	18.0686	AF531672	Sweden	NA	Angleby et al., 2005	A	✓
PBrd464	0	51.4803	-0.134558	AF531664	England	NA	Angleby et al., 2005	A	✓
PBrd465	0	51.4803	-0.134558	AF531664	England	NA	Angleby et al., 2005	A	✓
PBrd466	0	51.4803	-0.134558	AF531664	England	NA	Angleby et al., 2005	A	✓
PBrd467	0	51.4803	-0.134558	AF531674	England	NA	Angleby et al., 2005	A	✓
PBrd468	0	51.4803	-0.134558	AF531664	England	NA	Angleby et al., 2005	A	✓
PBrd469	0	51.4803	-0.134558	AF531674	England	NA	Angleby et al., 2005	A	✓
PBrd470	0	51.4803	-0.134558	AF531664	England	NA	Angleby et al., 2005	A	✓
PBrd471	0	34.5421	69.1809	AF531723	Afghanistan	NA	Pang et al., 2009	B	✓
PBrd472	0	35.699	139.715	AF531726	Japan	NA	Pang et al., 2009	B	✓
PBrd473	0	35.699	139.715	AF531722	Japan	NA	Pang et al., 2009	B	✓
PBrd479	0	35.699	139.715	AF531717	Japan	NA	Pang et al., 2009	C	✓
PBrd480	0	52.5276	13.4145	AF531669	Germany	NA	Pang et al., 2009	A	✓	✓
PBrd481	0	NA	NA	AF531669	N/A	NA	Pang et al., 2009	A		✓
PBrd482	0	35.699	139.715	AF531671	Japan	NA	Pang et al., 2009	A	✓
PBrd483	0	35.699	139.715	AF531669	Japan	NA	Pang et al., 2009	A	✓
PBrd484	0	35.699	139.715	AF531669	Japan	NA	Pang et al., 2009	A	✓
PBrd485	0	35.699	139.715	AF531664	Japan	NA	Pang et al., 2009	A	✓
PBrd486	0	35.699	139.715	AF531669	Japan	NA	Pang et al., 2009	A	✓
PBrd487	0	35.699	139.715	D83629	Japan	NA	Pang et al., 2009	A	✓
PBrd488	0	38.3113	127.312	AF531654	Korea	NA	Pang et al., 2009	A	✓
PBrd489	0	38.3113	127.312	AF531654	Korea	NA	Pang et al., 2009	A	✓
PBrd490	0	38.3113	127.312	AF531654	Korea	NA	Pang et al., 2009	A	✓
PBrd491	0	38.3113	127.312	AF531664	Korea	NA	Pang et al., 2009	A	✓
PBrd492	0	38.3113	127.312	AF531664	Korea	NA	Pang et al., 2009	A	✓
PBrd493	0	38.3113	127.312	AF531664	Korea	NA	Pang et al., 2009	A	✓
PBrd494	0	38.3113	127.312	AF531664	Korea	NA	Pang et al., 2009	A	✓
PBrd495	0	38.3113	127.312	AF531664	Korea	NA	Pang et al., 2009	A	✓
PBrd496	0	38.3113	127.312	AF531664	Korea	NA	Pang et al., 2009	A	✓
PBrd497	0	38.3113	127.312	AF531664	Korea	NA	Pang et al., 2009	A	✓
PBrd498	0	38.3113	127.312	AF531664	Korea	NA	Pang et al., 2009	A	✓
PBrd499	0	38.3113	127.312	AF531664	Korea	NA	Pang et al., 2009	A	✓
PBrd500	0	38.3113	127.312	AF531664	Korea	NA	Pang et al., 2009	A	✓
PBrd501	0	38.3113	127.312	AF531664	Korea	NA	Pang et al., 2009	A	✓
PBrd502	0	38.3113	127.312	AF531664	Korea	NA	Pang et al., 2009	A	✓
PBrd503	0	38.3113	127.312	AF531664	Korea	NA	Pang et al., 2009	A	✓
PBrd504	0	38.3113	127.312	AF531664	Korea	NA	Pang et al., 2009	A	✓
PBrd505	0	38.3113	127.312	AF531664	Korea	NA	Pang et al., 2009	A	✓
PBrd506	0	38.3113	127.312	AF531664	Korea	NA	Pang et al., 2009	A	✓
PBrd507	0	38.3113	127.312	AF531664	Korea	NA	Pang et al., 2009	A	✓
PBrd508	0	38.3113	127.312	AF531664	Korea	NA	Pang et al., 2009	A	✓
PBrd509	0	38.3113	127.312	AF531664	Korea	NA	Pang et al., 2009	A	✓
PBrd510	0	38.3113	127.312	AF531664	Korea	NA	Pang et al., 2009	A	✓
PBrd511	0	38.3113	127.312	AF531664	Korea	NA	Pang et al., 2009	A	✓
PBrd512	0	38.3113	127.312	AF531664	Korea	NA	Pang et al., 2009	A	✓
PBrd515	0	38.3113	127.312	AF531668	Korea	NA	Pang et al., 2009	A	✓
PBrd516	0	38.3113	127.312	AF531668	Korea	NA	Pang et al., 2009	A	✓
PBrd517	0	38.3113	127.312	AF531670	Korea	NA	Pang et al., 2009	A	✓
PBrd518	0	38.3113	127.312	AF531674	Korea	NA	Pang et al., 2009	A	✓
PBrd519	0	38.3113	127.312	AF531674	Korea	NA	Pang et al., 2009	A	✓
PBrd520	0	38.3113	127.312	AF531674	Korea	NA	Pang et al., 2009	A	✓
PBrd521	0	38.3113	127.312	D83613	Korea	NA	Pang et al., 2009	A	✓
PBrd522	0	38.3113	127.312	EU816524	Korea	NA	Pang et al., 2009	A	✓
PBrd523	0	38.3113	127.312	EU816524	Korea	NA	Pang et al., 2009	A	✓
PBrd524	0	38.3113	127.312	EU816532	Korea	NA	Pang et al., 2009	A	✓
PBrd525	0	38.3113	127.312	EU816532	Korea	NA	Pang et al., 2009	A	✓
PBrd526	0	38.3113	127.312	EU816532	Korea	NA	Pang et al., 2009	A	✓
PBrd527	0	38.3113	127.312	EU816532	Korea	NA	Pang et al., 2009	A	✓
PBrd528	0	38.3113	127.312	EU816533	Korea	NA	Pang et al., 2009	A	✓
PBrd529	0	38.3113	127.312	D83607	Korea	NA	Pang et al., 2009	B	✓
PBrd530	0	38.3113	127.312	AF531716	Korea	NA	Pang et al., 2009	C	✓
PBrd531	0	38.3113	127.312	AF531717	Korea	NA	Pang et al., 2009	C	✓
PBrd532	0	38.3113	127.312	D83632	Korea	NA	Pang et al., 2009	E	✓
PBrd533	0	38.3113	127.312	D83632	Korea	NA	Pang et al., 2009	E	✓
PBrd534	0	38.3113	127.312	D83632	Korea	NA	Pang et al., 2009	E	✓
PBrd535	0	35.699	139.715	AF531671	Japan	NA	Pang et al., 2009	A	✓
PBrd536	0	35.699	139.715	D83613	Japan	NA	Pang et al., 2009	A	✓
PBrd537	0	48.8606	2.36474	AF531670	France	NA	Pang et al., 2009	A	✓
PBrd538	0	23.1635	113.328	AF531689	China	NA	Pang et al., 2009	A	✓
PBrd539	0	23.1635	113.328	AF531661	China	NA	Pang et al., 2009	A	✓
PBrd540	0	23.1635	113.328	AF531661	China	NA	Pang et al., 2009	A	✓
PBrd541	0	35.699	139.715	AF531670	Japan	NA	Pang et al., 2009	A	✓
SA01	0	27.0364	88.2641	AF531717	India	NA	Pang et al., 2009	C	✓
SA02	0	28.633	77.2356	AF531670	India	NA	Pang et al., 2009	A	✓
SA03	0	28.633	77.2356	AF531717	India	NA	Pang et al., 2009	C	✓
SA04	0	15.4989	73.8278	AF531685	India	NA	Pang et al., 2009	A	✓
SA05	0	15.4989	73.8278	AF531655	India	NA	Pang et al., 2009	A	✓
SA06	0	15.4989	73.8278	AF531664	India	NA	Pang et al., 2009	A	✓
SA07	0	15.4989	73.8278	AF531700	India	NA	Pang et al., 2009	A	✓
SA08	0	13.0839	80.27	AF531669	India	NA	Pang et al., 2009	A	✓
SA09	0	10.669	79.4515	AF531659	India	NA	Pang et al., 2009	A	✓
SA10	0	10.767	79.833	AF531670	India	NA	Pang et al., 2009	A	✓
SA11	0	10.767	79.833	AY660647	India	NA	Pang et al., 2009	A	✓
SA12	0	10.767	79.833	AF531659	India	NA	Pang et al., 2009	A	✓
SA13	0	28.633	77.2356	AF531664	India	NA	Pang et al., 2009	A	✓
SA14	0	28.633	77.2356	EU816522	India	NA	Pang et al., 2009	A	✓
SA15	0	12.9058	79.3192	EU816529	India	NA	Pang et al., 2009	A	✓
SA16	0	13.09	80.27	AY660647	India	NA	Pang et al., 2009	A	✓
SA17	0	13.09	80.27	AF531717	India	NA	Pang et al., 2009	C	✓
SA18	0	13.09	80.27	AF531722	India	NA	Pang et al., 2009	B	✓
SA19	0	13.09	80.27	AF531717	India	NA	Pang et al., 2009	C	✓
SA20	0	13.09	80.27	AF531672	India	NA	Pang et al., 2009	A	✓
SA21	0	13.09	80.27	AF531722	India	NA	Pang et al., 2009	B	✓
SA22	0	13.09	80.27	AF531668	India	NA	Pang et al., 2009	A	✓
SA23	0	13.09	80.27	AF531668	India	NA	Pang et al., 2009	A	✓
SA24	0	13.09	80.27	AF531664	India	NA	Pang et al., 2009	A	✓
SA25	0	13.09	80.27	AF531719	India	NA	Pang et al., 2009	C	✓
SA26	0	13.09	80.27	EU816523	India	NA	Pang et al., 2009	A	✓
SA27	0	13.09	80.27	AY660648	India	NA	Pang et al., 2009	A	✓
SA28	0	13.09	80.27	AY660649	India	NA	Pang et al., 2009	A	✓
SA29	0	13.09	80.27	EU816521	India	NA	Pang et al., 2009	A	✓
SA30	0	13.09	80.27	EU816524	India	NA	Pang et al., 2009	A	✓
SA31	0	13.09	80.27	AF531655	India	NA	Pang et al., 2009	A	✓
SA32	0	13.09	80.27	AY660649	India	NA	Pang et al., 2009	A	✓
SA33	0	13.09	80.27	AF531664	India	NA	Pang et al., 2009	A	✓
SA34	0	13.09	80.27	AF531722	India	NA	Pang et al., 2009	B	✓
SA35	0	13.09	80.27	EU816523	India	NA	Pang et al., 2009	A	✓
SA36	0	13.09	80.27	AF531664	India	NA	Pang et al., 2009	A	✓
SA37	0	13.09	80.27	AF531679	India	NA	Pang et al., 2009	A	✓
SA38	0	13.09	80.27	EU816521	India	NA	Pang et al., 2009	A	✓
SA39	0	13.09	80.27	AF531672	India	NA	Pang et al., 2009	A	✓
SA40	0	10.7856	79.1401	AF531664	India	NA	Pang et al., 2009	A	✓
SA41	0	10.7856	79.1401	AF531716	India	NA	Pang et al., 2009	C	✓
SA42	0	28.633	77.2356	AF531664	India	NA	Savolainen et al., 2002	A	✓
SA43	0	28.633	77.2356	AF531664	India	NA	Savolainen et al., 2002	A	✓
SA44	0	28.633	77.2356	AF531659	India	NA	Savolainen et al., 2002	A	✓
SA45	0	28.633	77.2356	AF531659	India	NA	Savolainen et al., 2002	A	✓
SA46	0	28.633	77.2356	AF531659	India	NA	Savolainen et al., 2002	A	✓
SA47	0	28.633	77.2356	AF531664	India	NA	Savolainen et al., 2002	A	✓
SA48	0	28.633	77.2356	AF531664	India	NA	Savolainen et al., 2002	A	✓
SA49	0	28.633	77.2356	AF531667	India	NA	Savolainen et al., 2002	A	✓
SA50	0	28.633	77.2356	AF531667	India	NA	Savolainen et al., 2002	A	✓
SA51	0	28.633	77.2356	AF531667	India	NA	Savolainen et al., 2002	A	✓
SA52	0	28.633	77.2356	AF531679	India	NA	Savolainen et al., 2002	A	✓
SA53	0	28.633	77.2356	AF531722	India	NA	Savolainen et al., 2002	B	✓
SA54	0	28.633	77.2356	AF531717	India	NA	Savolainen et al., 2002	C	✓
SA55	0	28.633	77.2356	AF531664	India	NA	Savolainen et al., 2002	A	✓
SA56	0	28.633	77.2356	AF531717	India	NA	Savolainen et al., 2002	C	✓
SASwA110	0	33.7273	73.0937	dryad.8gp06	Pakistan	NA	Frantz et al, 2016	A	✓	✓
SASwA111	0	33.7273	73.0937	dryad.8gp06	Pakistan	NA	Frantz et al, 2016	A	✓	✓
SASwA112	0	33.7273	73.0937	dryad.8gp06	Pakistan	NA	Frantz et al, 2016	A	✓	✓
SASwA113	0	33.7273	73.0937	dryad.8gp06	Pakistan	NA	Frantz et al, 2016	A	✓	✓
SASwA114	0	33.7273	73.0937	dryad.8gp06	Pakistan	NA	Frantz et al, 2016	A	✓	✓
SASwA115	0	33.7273	73.0937	dryad.8gp06	Pakistan	NA	Frantz et al, 2016	A	✓	✓
SASwA116	0	33.7273	73.0937	dryad.8gp06	Pakistan	NA	Frantz et al, 2016	A	✓	✓
SASwA117	0	33.7273	73.0937	dryad.8gp06	Pakistan	NA	Frantz et al, 2016	A	✓	✓
SEA01	0	13.7473	100.547	AF531654	Thailand	NA	Brown et al., 2011	A	✓
SEA02	0	13.7473	100.547	AF531654	Thailand	NA	Brown et al., 2011	A	✓
SEA03	0	13.7473	100.547	AF531664	Thailand	NA	Brown et al., 2011	A	✓
SEA04	0	13.7473	100.547	AF531664	Thailand	NA	Brown et al., 2011	A	✓
SEA05	0	13.7473	100.547	AF531664	Thailand	NA	Brown et al., 2011	A	✓
SEA06	0	13.7473	100.547	AF531664	Thailand	NA	Brown et al., 2011	A	✓
SEA07	0	13.7473	100.547	AF531664	Thailand	NA	Brown et al., 2011	A	✓
SEA08	0	13.7473	100.547	AF531664	Thailand	NA	Brown et al., 2011	A	✓
SEA09	0	13.7473	100.547	AF531664	Thailand	NA	Brown et al., 2011	A	✓
SEA10	0	13.7473	100.547	AF531664	Thailand	NA	Brown et al., 2011	A	✓
SEA11	0	13.7473	100.547	AF531664	Thailand	NA	Brown et al., 2011	A	✓
SEA12	0	13.7473	100.547	AF531664	Thailand	NA	Brown et al., 2011	A	✓
SEA13	0	13.7473	100.547	AF531664	Thailand	NA	Brown et al., 2011	A	✓
SEA14	0	13.7473	100.547	AF531664	Thailand	NA	Brown et al., 2011	A	✓
SEA15	0	13.7473	100.547	AF531664	Thailand	NA	Brown et al., 2011	A	✓
SEA16	0	13.7473	100.547	EU816491	Thailand	NA	Brown et al., 2011	A	✓
SEA17	0	13.7473	100.547	AF531668	Thailand	NA	Brown et al., 2011	A	✓
SEA18	0	13.7473	100.547	AF531668	Thailand	NA	Brown et al., 2011	A	✓
SEA19	0	13.7473	100.547	AF531668	Thailand	NA	Brown et al., 2011	A	✓
SEA20	0	13.7473	100.547	AF531668	Thailand	NA	Brown et al., 2011	A	✓
SEA21	0	13.7473	100.547	AF531668	Thailand	NA	Brown et al., 2011	A	✓
SEA22	0	13.7473	100.547	AF531670	Thailand	NA	Brown et al., 2011	A	✓
SEA23	0	13.7473	100.547	AF531670	Thailand	NA	Brown et al., 2011	A	✓
SEA24	0	13.7473	100.547	AF531670	Thailand	NA	Brown et al., 2011	A	✓
SEA25	0	13.7473	100.547	AF531670	Thailand	NA	Brown et al., 2011	A	✓
SEA26	0	13.7473	100.547	AF531679	Thailand	NA	Brown et al., 2011	A	✓
SEA27	0	13.7473	100.547	AF531656	Thailand	NA	Brown et al., 2011	A	✓
SEA28	0	13.7473	100.547	AF531656	Thailand	NA	Brown et al., 2011	A	✓
SEA29	0	13.7473	100.547	AF531656	Thailand	NA	Brown et al., 2011	A	✓
SEA30	0	13.7473	100.547	AF531695	Thailand	NA	Brown et al., 2011	A	✓
SEA31	0	13.7473	100.547	AF531695	Thailand	NA	Brown et al., 2011	A	✓
SEA32	0	13.7473	100.547	AF531722	Thailand	NA	Brown et al., 2011	B	✓
SEA33	0	13.7473	100.547	AF531722	Thailand	NA	Brown et al., 2011	B	✓
SEA34	0	13.7473	100.547	AF531722	Thailand	NA	Brown et al., 2011	B	✓
SEA35	0	13.7473	100.547	AF531722	Thailand	NA	Brown et al., 2011	B	✓
SEA36	0	13.7473	100.547	AF531722	Thailand	NA	Brown et al., 2011	B	✓
SEA37	0	13.7473	100.547	AF531722	Thailand	NA	Brown et al., 2011	B	✓
SEA38	0	13.7473	100.547	AF531722	Thailand	NA	Brown et al., 2011	B	✓
SEA39	0	13.7473	100.547	AF531722	Thailand	NA	Brown et al., 2011	B	✓
SEA40	0	13.7473	100.547	AF531727	Thailand	NA	Brown et al., 2011	B	✓
SEA41	0	13.7473	100.547	AF531727	Thailand	NA	Brown et al., 2011	B	✓
SEA42	0	13.7473	100.547	AF531717	Thailand	NA	Brown et al., 2011	C	✓
SEA43	0	13.7473	100.547	AF531717	Thailand	NA	Brown et al., 2011	C	✓
SEA44	0	13.7473	100.547	AF531717	Thailand	NA	Brown et al., 2011	C	✓
SEA45	0	13.7473	100.547	HQ287737	Thailand	NA	Brown et al., 2011	A	✓
SEA46	0	13.7473	100.547	HQ287738	Thailand	NA	Brown et al., 2011	B	✓
SEA47	0	13.7473	100.547	HQ287738	Thailand	NA	Brown et al., 2011	B	✓
SEA48	0	13.7473	100.547	HQ287738	Thailand	NA	Brown et al., 2011	B	✓
SEA49	0	13.7473	100.547	HQ287739	Thailand	NA	Brown et al., 2011	A	✓
SEA50	0	11.55	104.917	EU816551	Cambodia	NA	Pang et al., 2009	C	✓
SEA51	0	11.55	104.917	AF531695	Cambodia	NA	Pang et al., 2009	A	✓
SEA52	0	11.55	104.917	AF531664	Cambodia	NA	Pang et al., 2009	A	✓
SEA53	0	11.55	104.917	AF531662	Cambodia	NA	Pang et al., 2009	A	✓
SEA54	0	11.55	104.917	AF531664	Cambodia	NA	Pang et al., 2009	A	✓
SEA55	0	13.7473	100.547	AF531670	Thailand	NA	Pang et al., 2009	A	✓
SEA56	0	13.7473	100.547	AF531670	Thailand	NA	Pang et al., 2009	A	✓
SEA57	0	13.7473	100.547	AF531670	Thailand	NA	Pang et al., 2009	A	✓
SEA58	0	12.1036	102.352	EU816503	Thailand	NA	Pang et al., 2009	A	✓
SEA59	0	12.1036	102.352	EU816491	Thailand	NA	Pang et al., 2009	A	✓
SEA60	0	12.1036	102.352	EU816491	Thailand	NA	Pang et al., 2009	A	✓
SEA61	0	12.1036	102.352	EU816491	Thailand	NA	Pang et al., 2009	A	✓
SEA62	0	18.7875	98.9937	EU816493	Thailand	NA	Pang et al., 2009	A	✓
SEA63	0	12.1036	102.352	AF531741	Thailand	NA	Pang et al., 2009	E	✓
SEA64	0	12.1036	102.352	EU816491	Thailand	NA	Pang et al., 2009	A	✓
SEA65	0	12.1036	102.352	EU816503	Thailand	NA	Pang et al., 2009	A	✓
SEA66	0	12.1036	102.352	AF531671	Thailand	NA	Pang et al., 2009	A	✓
SEA67	0	12.1036	102.352	AF531665	Thailand	NA	Pang et al., 2009	A	✓
SEA68	0	12.1036	102.352	EU816491	Thailand	NA	Pang et al., 2009	A	✓
SEA69	0	13.7473	100.547	EU816503	Thailand	NA	Pang et al., 2009	A	✓
SEA70	0	12.1717	102.393	AF531695	Thailand	NA	Pang et al., 2009	A	✓
SEA71	0	12.1717	102.393	D83635	Thailand	NA	Pang et al., 2009	A	✓
SEA72	0	18.7953	98.9986	AF531664	Thailand	NA	Pang et al., 2009	A	✓
SEA73	0	18.7953	98.9986	AF531722	Thailand	NA	Pang et al., 2009	B	✓
SEA74	0	18.7953	98.9986	AF531664	Thailand	NA	Pang et al., 2009	A	✓
SEA75	0	13.7473	100.547	AF531656	Thailand	NA	Pang et al., 2009	A	✓
SEA76	0	18.7953	98.9986	EU816491	Thailand	NA	Pang et al., 2009	A	✓
SEA77	0	18.7875	98.9937	EU816493	Thailand	NA	Pang et al., 2009	A	✓
SEA78	0	18.7875	98.9937	AF531660	Thailand	NA	Pang et al., 2009	A	✓
SEA79	0	12.1036	102.352	AF531716	Thailand	NA	Pang et al., 2009	C	✓
SEA80	0	12.1036	102.352	AF531670	Thailand	NA	Pang et al., 2009	A	✓
SEA81	0	12.1036	102.352	AB007398	Thailand	NA	Pang et al., 2009	A	✓
SEA82	0	12.1036	102.352	AF531665	Thailand	NA	Pang et al., 2009	A	✓
SEA83	0	13.7473	100.547	EU816490	Thailand	NA	Pang et al., 2009	A	✓
SEA84	0	12.1036	102.352	AF531665	Thailand	NA	Pang et al., 2009	A	✓
SEA85	0	13.7473	100.547	AF531741	Thailand	NA	Pang et al., 2009	E	✓
SEA86	0	22.35	103.867	AF531665	Vietnam	NA	Pang et al., 2009	A	✓
SEA87	0	22.35	103.867	EU816492	Vietnam	NA	Pang et al., 2009	A	✓
SEA88	0	22.35	103.867	EU816492	Vietnam	NA	Pang et al., 2009	A	✓
SEA89	0	22.35	103.867	EU816502	Vietnam	NA	Pang et al., 2009	A	✓
SEA90	0	15.8833	108.333	AF531672	Vietnam	NA	Pang et al., 2009	A	✓
SEA91	0	15.8833	108.333	AF531716	Vietnam	NA	Pang et al., 2009	C	✓
SEA92	0	22.35	103.867	AF531714	Vietnam	NA	Pang et al., 2009	A	✓
SEA93	0	15.8833	108.333	AF531670	Vietnam	NA	Pang et al., 2009	A	✓
SEA94	0	22.35	103.867	EU816501	Vietnam	NA	Pang et al., 2009	A	✓
SEA95	0	22.35	103.867	EU816499	Vietnam	NA	Pang et al., 2009	A	✓
SEA96	0	11.55	104.917	AF531693	Cambodia	NA	Savolainen et al., 2002	A	✓
SEA97	0	11.55	104.917	AF531722	Cambodia	NA	Savolainen et al., 2002	B	✓
SEA98	0	13.7473	100.547	AF531664	Thailand	NA	Savolainen et al., 2002	A	✓
SEA99	0	13.7473	100.547	AF531695	Thailand	NA	Savolainen et al., 2002	A	✓
SEA100	0	13.7473	100.547	AF531697	Thailand	NA	Savolainen et al., 2002	A	✓
SEA101	0	21.0402	105.849	AF531717	Vietnam	NA	Savolainen et al., 2002	C	✓
SEA102	0	11.55	104.917	EU816503	Cambodia	NA	Oskarsson et al., 2012	A	✓
SEA103	0	12.6215	102.115	AF531664	Thailand	NA	Oskarsson et al., 2012	A	✓
SEA104	0	12.6215	102.115	AF531664	Thailand	NA	Oskarsson et al., 2012	A	✓
SEA105	0	12.6215	102.115	HQ452452	Thailand	NA	Oskarsson et al., 2012	A	✓
SEA106	0	12.6215	102.115	AF531679	Thailand	NA	Oskarsson et al., 2012	A	✓
SEA107	0	12.6215	102.115	AF531695	Thailand	NA	Oskarsson et al., 2012	A	✓
SEA108	0	12.6215	102.115	AB007398	Thailand	NA	Oskarsson et al., 2012	A	✓
SEA109	0	12.6215	102.115	AB007398	Thailand	NA	Oskarsson et al., 2012	A	✓
SEA110	0	12.6215	102.115	AF531661	Thailand	NA	Oskarsson et al., 2012	A	✓
SEA111	0	12.6215	102.115	AF531716	Thailand	NA	Oskarsson et al., 2012	C	✓
SEA112	0	13.3632	100.999	AF531729	Thailand	NA	Oskarsson et al., 2012	B	✓
SEA113	0	7.82156	98.297	AF531664	Thailand	NA	Oskarsson et al., 2012	A	✓
SEA114	0	8.95705	98.6411	AF531695	Thailand	NA	Oskarsson et al., 2012	A	✓
SEA115	0	12.1036	102.352	AF531717	Thailand	NA	Oskarsson et al., 2012	C	✓
SEA116	0	12.1036	102.352	AF531717	Thailand	NA	Oskarsson et al., 2012	C	✓
SEA117	0	12.1036	102.352	AF531741	Thailand	NA	Oskarsson et al., 2012	E	✓
SEA118	0	13.7473	100.547	EU816476	Thailand	NA	Oskarsson et al., 2012	A	✓
SEA119	0	13.7473	100.547	EU816476	Thailand	NA	Oskarsson et al., 2012	A	✓
SEA120	0	13.7473	100.547	AF531664	Thailand	NA	Oskarsson et al., 2012	A	✓
SEA121	0	13.7473	100.547	EU816488	Thailand	NA	Oskarsson et al., 2012	A	✓
SEA122	0	13.7473	100.547	EU816493	Thailand	NA	Oskarsson et al., 2012	A	✓
SEA123	0	13.7473	100.547	EU816493	Thailand	NA	Oskarsson et al., 2012	A	✓
SEA124	0	13.7473	100.547	HQ452450	Thailand	NA	Oskarsson et al., 2012	A	✓
SEA125	0	13.7473	100.547	HQ452451	Thailand	NA	Oskarsson et al., 2012	A/C	✓
SEA126	0	13.7473	100.547	HQ452453	Thailand	NA	Oskarsson et al., 2012	A	✓
SEA127	0	13.7473	100.547	HQ452454	Thailand	NA	Oskarsson et al., 2012	A	✓
SEA128	0	13.7473	100.547	HQ452455	Thailand	NA	Oskarsson et al., 2012	A	✓
SEA129	0	13.7473	100.547	HQ452457	Thailand	NA	Oskarsson et al., 2012	A	✓
SEA130	0	13.7473	100.547	HQ452458	Thailand	NA	Oskarsson et al., 2012	A	✓
SEA131	0	13.7473	100.547	AF531679	Thailand	NA	Oskarsson et al., 2012	A	✓
SEA132	0	13.7473	100.547	AY660633	Thailand	NA	Oskarsson et al., 2012	A	✓
SEA133	0	13.7473	100.547	AY660633	Thailand	NA	Oskarsson et al., 2012	A	✓
SEA134	0	13.7473	100.547	AF531695	Thailand	NA	Oskarsson et al., 2012	A	✓
SEA135	0	13.7473	100.547	AF531695	Thailand	NA	Oskarsson et al., 2012	A	✓
SEA136	0	13.7473	100.547	AF531660	Thailand	NA	Oskarsson et al., 2012	A	✓
SEA137	0	13.7473	100.547	AF531714	Thailand	NA	Oskarsson et al., 2012	A	✓
SEA138	0	7.88806	98.3975	AF531664	Thailand	NA	Oskarsson et al., 2012	A	✓
SEA139	0	7.88806	98.3975	AF531664	Thailand	NA	Oskarsson et al., 2012	A	✓
SEA140	0	7.88806	98.3975	AF531664	Thailand	NA	Oskarsson et al., 2012	A	✓
SEA141	0	7.88806	98.3975	EU816501	Thailand	NA	Oskarsson et al., 2012	A	✓
SEA142	0	7.88806	98.3975	AF531668	Thailand	NA	Oskarsson et al., 2012	A	✓
SEA143	0	7.88806	98.3975	AF531670	Thailand	NA	Oskarsson et al., 2012	A	✓
SEA144	0	7.88806	98.3975	AF531655	Thailand	NA	Oskarsson et al., 2012	A	✓
SEA145	0	7.88806	98.3975	AF531695	Thailand	NA	Oskarsson et al., 2012	A	✓
SEA146	0	7.88806	98.3975	AB007398	Thailand	NA	Oskarsson et al., 2012	A	✓
SEA147	0	7.88806	98.3975	EU816465	Thailand	NA	Oskarsson et al., 2012	A	✓
SEA148	0	9.96194	98.6389	AF531664	Thailand	NA	Oskarsson et al., 2012	A	✓
SEA149	0	9.96194	98.6389	AF531664	Thailand	NA	Oskarsson et al., 2012	A	✓
SEA150	0	9.96194	98.6389	D83612	Thailand	NA	Oskarsson et al., 2012	A	✓
SEA151	0	13.7473	100.547	EU816499	Thailand	NA	Oskarsson et al., 2012	A	✓
SEA152	0	13.7473	100.547	EU816514	Thailand	NA	Oskarsson et al., 2012	A	✓
SEA153	0	13.7473	100.547	HQ452447	Thailand	NA	Oskarsson et al., 2012	A	✓
SEA154	0	13.7473	100.547	AF531687	Thailand	NA	Oskarsson et al., 2012	A	✓
SEA155	0	13.7473	100.547	AF531695	Thailand	NA	Oskarsson et al., 2012	A	✓
SEA156	0	13.7473	100.547	AF531695	Thailand	NA	Oskarsson et al., 2012	A	✓
SEA157	0	12.2417	102.513	AF531664	Thailand	NA	Oskarsson et al., 2012	A	✓
SEA158	0	12.2417	102.513	AF531664	Thailand	NA	Oskarsson et al., 2012	A	✓
SEA159	0	12.2417	102.513	AF531664	Thailand	NA	Oskarsson et al., 2012	A	✓
SEA160	0	12.2417	102.513	AF531664	Thailand	NA	Oskarsson et al., 2012	A	✓
SEA161	0	12.2417	102.513	AF531664	Thailand	NA	Oskarsson et al., 2012	A	✓
SEA162	0	12.2417	102.513	AF531664	Thailand	NA	Oskarsson et al., 2012	A	✓
SEA163	0	12.2417	102.513	EU816503	Thailand	NA	Oskarsson et al., 2012	A	✓
SEA164	0	12.2417	102.513	AF531670	Thailand	NA	Oskarsson et al., 2012	A	✓
SEA165	0	12.2417	102.513	HQ452462	Thailand	NA	Oskarsson et al., 2012	B	✓
SEA166	0	12.2417	102.513	HQ452465	Thailand	NA	Oskarsson et al., 2012	E	✓
SEA167	0	10.293	103.989	AF531664	Vietnam	NA	Oskarsson et al., 2012	A	✓
SEA168	0	10.293	103.989	AF531664	Vietnam	NA	Oskarsson et al., 2012	A	✓
SEA169	0	10.293	103.989	AF531671	Vietnam	NA	Oskarsson et al., 2012	A	✓
SEA170	0	10.293	103.989	AF531722	Vietnam	NA	Oskarsson et al., 2012	B	✓
SEA171	0	10.293	103.989	AF531722	Vietnam	NA	Oskarsson et al., 2012	B	✓
SEA172	0	10.293	103.989	AF531717	Vietnam	NA	Oskarsson et al., 2012	C	✓
SEA173	0	10.293	103.989	AF531717	Vietnam	NA	Oskarsson et al., 2012	C	✓
SEA174	0	10.293	103.989	AF531717	Vietnam	NA	Oskarsson et al., 2012	C	✓
SEA175	0	21.0402	105.849	AF531664	Vietnam	NA	Oskarsson et al., 2012	A	✓
SEA176	0	21.0402	105.849	AF531664	Vietnam	NA	Oskarsson et al., 2012	A	✓
SEA177	0	21.0402	105.849	EU816503	Vietnam	NA	Oskarsson et al., 2012	A	✓
SEA178	0	21.0402	105.849	AF531669	Vietnam	NA	Oskarsson et al., 2012	A	✓
SEA179	0	21.0402	105.849	AF531714	Vietnam	NA	Oskarsson et al., 2012	A	✓
SEA180	0	21.0402	105.849	AF531661	Vietnam	NA	Oskarsson et al., 2012	A	✓
SEA181	0	21.0402	105.849	AF531722	Vietnam	NA	Oskarsson et al., 2012	B	✓
SEA182	0	21.0402	105.849	AF531722	Vietnam	NA	Oskarsson et al., 2012	B	✓
SEA183	0	21.0402	105.849	AF531722	Vietnam	NA	Oskarsson et al., 2012	B	✓
SEA184	0	21.0402	105.849	AF531722	Vietnam	NA	Oskarsson et al., 2012	B	✓
SEA185	0	21.0402	105.849	AF531741	Vietnam	NA	Oskarsson et al., 2012	E	✓
SEA186	0	13.7473	100.547	AF531678	Thailand	NA	Brown et al., 2011	A	✓

## Sheet: mtDNA variants
mtDNA variants respect to EU789787 reference
Samples	Differences from ref (EU789787) on the 360 bp fragment - positions 15431 to 15767	Differences from ref (EU789787) on the 57bp fragment - positions 15590 to 15646
IPC1	C15511T, T15591C, C15601T, G15607A, T15608C, A15619G, T15630C	T15591C, C15601T, G15607A, T15608C, A15619G, T15630C
IPC6	T15605C, G15607A, C15612T, T15616C, C15621T, C15762T	T15605C, G15607A, C15612T, T15616C, C15621T
IPC8	C15511T, T15591C, C15601T, G15607A, T15608C, A15619G, T15630C	T15591C, C15601T, G15607A, T15608C, A15619G, T15630C
FA5	C15601T, C15610T	C15601T, C15610T
FA7	/	/
FA8	T15591C, C15601T, C15603T, G15607A, A15619G, T15630C, C15637T, C15642T	T15591C, C15601T, C15603T, G15607A, A15619G, T15630C, C15637T, C15642T
ORD3	/	/
ORD7	T15591C, G15607A, A15619G, T15630C, A15634G	T15591C, G15607A, A15619G, T15630C, A15634G
ORD14	/	/
ORD20	/	/
